# Supplementary material for: Adaptation and selection shape clonal evolution of tumors during residual disease and recurrence
Source: Nat Commun. 2020 Oct 6;11:5017. doi: 10.1038/s41467-020-18730-z (PMC7539014; doi:10.1038/s41467-020-18730-z)
Supplement: Supplementary file 4 — Supplementary Data 1 [file 41467_2020_18730_MOESM4_ESM.xlsx]

## Sheet: Alvarez_6114_list1.combined_DEm
Supplementary Data 1. Top 50 genes differentially expressed in each cluster from pairwise comparison between primary cell line #1 and recurrent cell line #3.
	p_val	avg_logFC	pct.1	pct.2	p_val_adj	cluster	gene
1	0	1.6308	0.916	0.366	0	0	Ccl11
2	0	1.6214	0.995	0.417	0	0	Col1a2
3	0	1.54161	0.86	0.208	0	0	Meg3
4	0	1.4913	0.995	0.552	0	0	Lox
5	0	1.47535	0.982	0.44	0	0	Saa3
6	0	1.4581	0.91	0.4	0	0	Cck
7	0	1.4568	0.995	0.419	0	0	Col1a1
8	0	1.43471	0.995	0.55	0	0	Serpine1
9	0	1.41327	0.999	0.799	0	0	Thbs1
10	0	1.35439	0.998	0.713	0	0	Csf1
11	0	1.34094	0.953	0.305	0	0	Cemip
12	0	1.31977	0.993	0.442	0	0	Ccl7
13	0	1.31633	0.994	0.399	0	0	Tnc
14	0	1.31108	0.986	0.273	0	0	Serping1
15	0	1.30613	0.994	0.494	0	0	Col5a2
16	0	1.28199	0.993	0.398	0	0	Col12a1
17	0	1.28076	0.995	0.438	0	0	Bgn
18	0	1.27723	0.994	0.396	0	0	Fstl1
19	0	1.26991	0.995	0.496	0	0	Ccl2
20	0	1.26023	1	0.933	0	0	Timp1
21	0	1.2563	0.989	0.468	0	0	Acta2
22	0	1.23324	0.98	0.385	0	0	Tagln
23	0	1.22728	0.99	0.363	0	0	Plpp3
24	0	1.22056	0.97	0.598	0	0	F3
25	0	1.19883	0.956	0.326	0	0	Ccl8
26	0	1.15701	0.97	0.287	0	0	Mfap5
27	0	1.1504	1	0.897	0	0	Sparc
28	0	1.13955	0.951	0.256	0	0	Postn
29	0	1.1242	0.992	0.642	0	0	Igfbp7
30	0	1.11302	0.938	0.28	0	0	Rarres2
31	0	1.11218	0.932	0.6	0	0	Timp3
32	0	1.10152	0.936	0.281	0	0	Ptx3
33	0	1.08278	0.985	0.369	0	0	Thbs2
34	0	1.08153	0.956	0.477	0	0	Plac8
35	0	1.04511	0.992	0.494	0	0	Ccnd2
36	0	1.03356	0.985	0.416	0	0	Serpinf1
37	0	1.03343	0.976	0.346	0	0	Sod3
38	0	1.02442	0.992	0.794	0	0	Inhba
39	0	1.02084	0.98	0.361	0	0	Loxl2
40	0	1.01804	0.974	0.671	0	0	Col4a1
41	0	1.00206	0.984	0.695	0	0	P4ha2
42	0	0.970153	0.998	0.825	0	0	Fbln2
43	0	0.966958	0.989	0.335	0	0	Pdpn
44	0	0.960793	0.985	0.416	0	0	Nid1
45	0	0.957022	0.984	0.268	0	0	Fgf7
46	0	0.945565	0.948	0.425	0	0	Crlf1
47	0	0.941733	0.994	0.573	0	0	Cxcl5
48	0	0.924639	0.88	0.294	0	0	Adm
49	0	0.917401	0.976	0.683	0	0	Tpm2
50	0	0.902604	0.968	0.389	0	0	Gpx3
51	0	1.09673	0.949	0.417	0	1	Wfdc2
52	0	1.07509	0.857	0.276	0	1	Krt7
53	0	1.07482	0.857	0.272	0	1	Krt18
54	0	1.05021	0.859	0.273	0	1	Krt8
55	0	1.01573	0.953	0.542	0	1	Cst6
56	0	0.898796	0.998	0.909	0	1	Ly6e
57	0	0.887469	0.814	0.232	0	1	Epcam
58	0	0.883421	0.912	0.366	0	1	Klk8
59	0	0.855235	0.886	0.386	0	1	Socs2
60	0	0.822267	0.852	0.234	0	1	Cldn3
61	0	0.810928	0.87	0.342	0	1	Sorbs2
62	0	0.785638	0.869	0.282	0	1	Clu
63	0	0.773475	0.758	0.197	0	1	Cldn7
64	0	0.766445	0.966	0.528	0	1	Cp
65	0	0.728092	0.805	0.188	0	1	Cldn4
66	0	0.725135	0.863	0.303	0	1	M1ap
67	0	0.72257	0.92	0.392	0	1	Cd24a
68	0	0.721825	0.864	0.381	0	1	Itga2
69	0	0.719612	0.906	0.295	0	1	Itga3
70	0	0.707547	0.968	0.457	0	1	Gchfr
71	0	0.693685	0.934	0.352	0	1	Perp
72	0	0.687799	0.868	0.243	0	1	Spint2
73	0	0.648879	0.999	0.954	0	1	mt-Nd2
74	0	0.648158	0.882	0.27	0	1	Msln
75	0	0.646214	0.998	0.925	0	1	mt-Nd3
76	0	0.616787	0.922	0.421	0	1	Klra4
77	0	0.606022	0.922	0.394	0	1	Itga6
78	0	0.605283	0.875	0.341	0	1	Jup
79	0	0.605228	0.934	0.502	0	1	Cystm1
80	0	0.597103	0.755	0.185	0	1	Mal
81	0	0.596855	0.872	0.281	0	1	Wnt7b
82	0	0.575125	0.998	0.953	0	1	mt-Nd4
83	0	0.572379	0.863	0.26	0	1	Tnnt2
84	0	0.557432	0.998	0.965	0	1	mt-Cytb
85	0	0.542127	0.999	0.985	0	1	mt-Atp6
86	0	0.541564	0.949	0.403	0	1	Kcnn4
87	2.18423e-302	0.549308	0.983	0.681	3.99474e-298	1	2200002D01Rik
88	7.87042e-301	0.656819	0.964	0.669	1.43942e-296	1	S100a16
89	1.4103e-300	0.629979	0.979	0.706	2.57931e-296	1	Zfp36l2
90	3.67255e-297	0.552123	0.979	0.729	6.71673e-293	1	Plpp2
91	7.56807e-288	0.554614	0.939	0.566	1.38412e-283	1	Slc4a4
92	1.02308e-279	0.623231	0.957	0.689	1.8711e-275	1	Mindy3
93	3.66152e-271	0.542615	0.983	0.879	6.69655e-267	1	Vamp8
94	1.05195e-267	0.77778	0.995	0.841	1.92391e-263	1	Ccnd1
95	5.46921e-260	0.656474	0.961	0.745	1.00026e-255	1	Ercc1
96	1.44063e-246	0.851103	0.899	0.477	2.63476e-242	1	Lcn2
97	1.9264e-220	0.584982	0.997	0.892	3.52319e-216	1	Ahnak
98	3.0099e-177	0.759936	0.998	0.931	5.5048e-173	1	Spp1
99	3.01725e-147	0.857895	0.927	0.71	5.51826e-143	1	Ctla2a
100	8.66196e-146	0.610567	0.896	0.667	1.58418e-141	1	Ggct
101	0	1.07416	0.981	0.551	0	2	Ube2c
102	0	0.965904	0.962	0.409	0	2	Prc1
103	0	0.877526	0.979	0.369	0	2	Mki67
104	0	0.8583	0.977	0.548	0	2	Tpx2
105	0	0.830719	0.947	0.325	0	2	Hmmr
106	0	0.813464	0.947	0.364	0	2	Cenpe
107	0	0.70812	0.985	0.761	0	2	Cks2
108	0	0.703494	0.956	0.469	0	2	Ckap2
109	0	0.653712	0.942	0.379	0	2	Ccnb1
110	0	0.650038	0.874	0.266	0	2	Nusap1
111	0	0.630628	0.922	0.347	0	2	Cdc20
112	0	0.592438	0.929	0.346	0	2	Kif20b
113	0	0.591788	0.903	0.293	0	2	Plk1
114	0	0.533037	0.954	0.406	0	2	Cdca8
115	0	0.509899	0.938	0.333	0	2	Ccna2
116	0	0.484547	0.782	0.209	0	2	Aspm
117	0	0.450086	0.914	0.393	0	2	Spc25
118	0	0.449434	0.9	0.312	0	2	Dlgap5
119	0	0.449118	0.886	0.319	0	2	Aurka
120	2.25762e-293	0.446359	0.936	0.437	4.12895e-289	2	Racgap1
121	1.17513e-290	0.494059	0.98	0.676	2.1492e-286	2	Rrm1
122	4.9962e-285	0.482586	0.93	0.44	9.13755e-281	2	Tacc3
123	3.19167e-283	0.786265	0.979	0.52	5.83725e-279	2	Birc5
124	1.58849e-279	0.563193	0.969	0.736	2.90519e-275	2	H2afx
125	1.74711e-278	0.507231	0.958	0.499	3.19529e-274	2	Diaph3
126	8.25019e-276	0.650016	0.989	0.485	1.50888e-271	2	Pclaf
127	1.14165e-275	0.916323	0.982	0.558	2.08796e-271	2	Top2a
128	9.14225e-275	0.78774	0.977	0.634	1.67203e-270	2	Cdk1
129	7.14763e-273	0.674852	0.928	0.459	1.30723e-268	2	Cenpa
130	4.22918e-272	0.541382	0.996	0.916	7.73475e-268	2	Ube2s
131	5.66855e-271	0.665285	0.982	0.63	1.03672e-266	2	Smc2
132	1.31959e-269	0.984554	0.947	0.498	2.41341e-265	2	Cenpf
133	6.16358e-259	0.502034	0.995	0.842	1.12726e-254	2	Cks1b
134	3.97167e-247	0.794758	0.991	0.836	7.26379e-243	2	Arl6ip1
135	7.90908e-246	0.5887	0.948	0.452	1.44649e-241	2	Anln
136	1.85369e-244	0.506379	1	0.946	3.39021e-240	2	Tubb5
137	1.24547e-242	0.532435	0.999	0.931	2.27785e-238	2	Tuba1b
138	9.53237e-233	0.475142	0.979	0.56	1.74337e-228	2	Rrm2
139	5.11008e-227	0.474016	0.996	0.865	9.34583e-223	2	Tubb6
140	4.63186e-216	0.599367	0.984	0.696	8.47122e-212	2	Smc4
141	3.13828e-215	0.646413	0.981	0.665	5.7396e-211	2	Hmgb2
142	7.82359e-144	0.638215	0.988	0.893	1.43086e-139	2	Tubb4b
143	4.81824e-66	0.475048	0.819	0.735	8.81208e-62	2	Ckap4
144	7.53247e-61	0.511555	0.65	0.413	1.37761e-56	2	Ptx3
145	5.34323e-54	0.519315	0.644	0.414	9.77224e-50	2	Rarres2
146	4.17265e-51	0.518502	0.686	0.526	7.63135e-47	2	Tnc
147	1.46852e-43	0.490464	0.677	0.511	2.68578e-39	2	Tagln
148	1.47866e-39	0.46024	0.682	0.545	2.70432e-35	2	Col1a1
149	2.64242e-38	0.56189	0.677	0.586	4.83273e-34	2	Acta2
150	6.64172e-32	0.519522	0.678	0.612	1.2147e-27	2	Ccl2
151	0	1.24413	0.995	0.309	0	3	Hist1h1b
152	0	1.03905	1	0.561	0	3	Top2a
153	0	0.900167	1	0.667	0	3	Hmgb2
154	0	0.766808	0.999	0.632	0	3	Smc2
155	0	0.652304	0.993	0.374	0	3	Mki67
156	0	0.622387	0.998	0.602	0	3	Atad2
157	0	0.611931	0.999	0.451	0	3	Anln
158	0	0.611121	0.977	0.368	0	3	Hist1h1e
159	0	0.582539	0.985	0.345	0	3	Pbk
160	0	0.534948	0.997	0.54	0	3	Gmnn
161	2.47706e-306	0.727417	0.999	0.49	4.5303e-302	3	Pclaf
162	3.61282e-305	0.616489	0.998	0.411	6.60749e-301	3	Prc1
163	8.07829e-305	0.720395	1	0.698	1.47744e-300	3	Smc4
164	3.7781e-297	0.756676	0.999	0.635	6.90976e-293	3	Cdk1
165	1.31338e-292	0.531674	0.998	0.638	2.40203e-288	3	Fam111a
166	1.6461e-285	0.541892	0.999	0.788	3.01054e-281	3	Dut
167	7.26444e-277	0.58453	1	0.693	1.32859e-272	3	Tmpo
168	1.60219e-274	0.567009	0.999	0.816	2.93024e-270	3	Dek
169	2.36642e-259	0.584442	0.995	0.563	4.32795e-255	3	Rrm2
170	7.51708e-249	0.657887	0.999	0.523	1.3748e-244	3	Birc5
171	1.32097e-245	0.570349	0.985	0.433	2.41591e-241	3	Kcnn4
172	3.66256e-245	0.572014	0.814	0.265	6.69845e-241	3	Slc25a48
173	4.63284e-238	0.589399	0.904	0.335	8.473e-234	3	Itga3
174	2.05064e-235	0.604171	0.879	0.311	3.75042e-231	3	Msln
175	7.29992e-232	0.639586	1	0.84	1.33508e-227	3	Xist
176	1.69761e-228	0.557818	0.921	0.405	3.10476e-224	3	Itga2
177	8.63389e-228	0.957728	0.986	0.447	1.57905e-223	3	Wfdc2
178	3.07942e-225	0.598583	0.843	0.302	5.63194e-221	3	Tnnt2
179	6.17649e-222	0.553569	0.993	0.555	1.12962e-217	3	Ube2c
180	3.56118e-211	0.595579	1	0.951	6.51304e-207	3	H2afz
181	3.31305e-209	0.736996	0.812	0.279	6.05923e-205	3	Cldn3
182	9.73527e-209	0.813569	0.911	0.402	1.78048e-204	3	Klk8
183	2.17918e-206	0.744722	1	0.895	3.9855e-202	3	Eif6
184	7.80368e-204	0.5313	0.981	0.489	1.42722e-199	3	Gchfr
185	5.31185e-203	0.617933	1	0.893	9.71484e-199	3	Tubb4b
186	1.16337e-198	0.566399	0.928	0.453	2.12768e-194	3	Klra4
187	1.26903e-188	0.568489	0.983	0.703	2.32094e-184	3	Mindy3
188	1.76795e-188	0.538613	0.839	0.325	3.2334e-184	3	Clu
189	9.87046e-183	0.935843	0.813	0.32	1.80521e-178	3	Krt7
190	1.0102e-176	0.909244	0.816	0.316	1.84756e-172	3	Krt18
191	1.92951e-176	0.569512	0.731	0.237	3.52888e-172	3	Cldn7
192	1.37994e-175	0.665823	0.974	0.566	2.52378e-171	3	Cst6
193	1.73432e-175	0.755223	0.777	0.275	3.17189e-171	3	Epcam
194	1.88473e-173	0.675278	1	0.85	3.44698e-169	3	Ccnd1
195	1.04513e-171	0.604517	0.836	0.381	1.91143e-167	3	Sorbs2
196	8.34492e-171	0.695678	1	0.914	1.5262e-166	3	Ly6e
197	3.33798e-170	0.879585	0.812	0.318	6.10484e-166	3	Krt8
198	9.3147e-164	0.590257	0.984	0.756	1.70356e-159	3	Ercc1
199	2.2117e-155	0.638881	0.844	0.424	4.04497e-151	3	Socs2
200	1.7748e-139	0.597229	0.948	0.675	3.24594e-135	3	Ggct
201	0	1.97956	1	0.837	0	4	Igfbp4
202	0	1.52421	0.964	0.194	0	4	Aqp5
203	0	1.51573	0.975	0.323	0	4	Dio2
204	0	1.44988	0.914	0.211	0	4	Mmp13
205	0	1.41162	0.985	0.31	0	4	Il33
206	0	1.31486	0.984	0.382	0	4	Crabp2
207	0	1.16824	0.994	0.77	0	4	Gpc1
208	0	1.14719	0.988	0.41	0	4	Grem1
209	0	1.06049	0.982	0.129	0	4	Tnfrsf9
210	0	0.957829	0.961	0.269	0	4	Medag
211	0	0.925214	0.993	0.55	0	4	Etv1
212	0	0.905114	0.944	0.334	0	4	Nr4a2
213	0	0.886702	0.95	0.333	0	4	Gas1
214	0	0.825	0.941	0.156	0	4	Syt7
215	3.94345e-307	0.974954	1	0.597	7.21217e-303	4	Nrp2
216	3.66092e-304	1.58122	1	0.923	6.69546e-300	4	Capza2
217	2.3859e-298	1.81705	0.975	0.435	4.36357e-294	4	Il11
218	2.24573e-294	0.820746	0.988	0.738	4.10722e-290	4	Ahnak2
219	1.03353e-288	0.888501	0.996	0.709	1.89022e-284	4	Tnfaip2
220	6.29874e-288	1.50471	0.99	0.676	1.15198e-283	4	Mdfic
221	2.37047e-283	0.988769	0.997	0.823	4.33535e-279	4	Nfkbia
222	6.92398e-282	1.00272	0.993	0.68	1.26633e-277	4	Oaf
223	3.10982e-280	0.833066	0.961	0.475	5.68755e-276	4	Met
224	3.94205e-278	0.875963	0.999	0.877	7.20961e-274	4	Fxyd5
225	5.37581e-274	1.3229	0.999	0.867	9.83181e-270	4	Ier3
226	1.66525e-268	0.802436	0.997	0.871	3.04558e-264	4	Cd47
227	4.1134e-266	0.909667	0.996	0.818	7.523e-262	4	Ecm1
228	2.13122e-256	1.52891	0.991	0.546	3.89779e-252	4	Mmp3
229	3.33837e-254	1.01335	0.993	0.648	6.10555e-250	4	Ank
230	5.59577e-253	1.19591	1	0.907	1.02341e-248	4	Ctsl
231	2.46143e-250	0.896606	0.999	0.87	4.50171e-246	4	Sqstm1
232	1.8373e-245	1.01923	0.987	0.552	3.36023e-241	4	Serpine2
233	1.02321e-234	0.824426	0.991	0.856	1.87134e-230	4	Emp3
234	8.64441e-232	1.24764	0.958	0.452	1.58098e-227	4	Col3a1
235	1.79893e-230	0.814707	0.988	0.628	3.29007e-226	4	Ptges
236	5.97822e-229	0.779496	0.935	0.4	1.09336e-224	4	Gpm6b
237	1.81539e-227	0.887254	0.95	0.397	3.32016e-223	4	Prl2c2
238	2.43768e-225	0.77398	0.843	0.33	4.45827e-221	4	Aldh3a1
239	6.90441e-221	1.73253	0.988	0.819	1.26275e-216	4	Cav1
240	5.97093e-213	1.0689	0.95	0.623	1.09202e-208	4	Cav2
241	1.15572e-210	0.994518	0.997	0.885	2.11369e-206	4	Cd9
242	3.30974e-200	1.154	0.999	0.907	6.05319e-196	4	Slpi
243	3.97603e-200	1.54699	0.994	0.758	7.27177e-196	4	Cxcl1
244	1.67205e-194	1.52571	0.994	0.872	3.05801e-190	4	Tes
245	5.53929e-181	0.848923	1	0.869	1.01308e-176	4	S100a4
246	1.33571e-176	0.986684	0.996	0.841	2.44288e-172	4	Ptgs2
247	1.07154e-167	0.908242	0.99	0.554	1.95974e-163	4	Dcn
248	5.03126e-151	1.2572	0.877	0.538	9.20167e-147	4	Csf3
249	2.46936e-135	1.11544	0.999	0.934	4.51622e-131	4	Odc1
250	3.15029e-133	1.09246	0.869	0.453	5.76157e-129	4	Cxcl2
251	4.38211e-249	2.94958	0.97	0.976	8.01443e-245	5	Gm42418
252	1.20219e-203	2.58886	0.908	0.789	2.19868e-199	5	AY036118
253	1.7336e-101	0.409017	0.128	0.788	3.17057e-97	5	Kif1c
254	1.48227e-83	0.919318	0.172	0.814	2.71093e-79	5	Sh3pxd2a
255	1.16729e-77	0.485446	0.086	0.619	2.13485e-73	5	Map2k7
256	1.1732e-77	0.656108	0.226	0.898	2.14567e-73	5	Map4
257	2.29413e-77	0.639524	0.188	0.831	4.19574e-73	5	Dync1li2
258	5.26823e-76	0.39196	0.102	0.642	9.63506e-72	5	Rassf3
259	1.43815e-69	0.768232	0.152	0.723	2.63022e-65	5	Rab13
260	1.71668e-67	0.681524	0.11	0.625	3.13964e-63	5	Trp53inp2
261	7.95446e-61	0.512103	0.086	0.548	1.45479e-56	5	Trak2
262	3.4144e-54	0.733461	0.824	0.977	6.24459e-50	5	S100a11
263	3.77995e-54	0.443104	0.912	0.989	6.91315e-50	5	Rps26
264	4.25632e-54	0.970785	0.178	0.703	7.78438e-50	5	Maff
265	7.64518e-51	0.765001	0.263	0.859	1.39823e-46	5	Atf5
266	8.97608e-50	0.511958	0.218	0.77	1.64164e-45	5	Znhit6
267	2.23943e-49	1.12342	0.265	0.863	4.0957e-45	5	Kctd10
268	7.04971e-48	0.431092	0.864	0.978	1.28932e-43	5	Mif
269	4.76692e-46	0.458441	0.888	0.984	8.71822e-42	5	Myl6
270	2.53046e-45	0.805883	0.311	0.929	4.62797e-41	5	Fam129b
271	2.51862e-44	1.31809	0.325	0.934	4.6063e-40	5	Cenpb
272	9.3863e-42	0.698269	0.333	0.917	1.71666e-37	5	Palld
273	4.4773e-41	0.437645	0.062	0.399	8.18854e-37	5	Gdf11
274	8.65301e-31	0.673945	0.882	0.98	1.58255e-26	5	Dstn
275	8.50321e-28	1.06964	0.417	0.95	1.55515e-23	5	Cyb5r3
276	7.29338e-24	1.38165	0.128	0.405	1.33389e-19	5	Dio2
277	8.35068e-24	1.15705	0.178	0.486	1.52726e-19	5	Grem1
278	1.2537e-23	0.438007	0.818	0.966	2.29289e-19	5	Ubc
279	1.55757e-23	0.488765	0.705	0.969	2.84864e-19	5	Eif2s2
280	2.47645e-23	0.491647	0.389	0.942	4.52918e-19	5	Ufm1
281	5.63107e-20	0.533977	0.1	0.333	1.02987e-15	5	Kif1a
282	1.42058e-17	0.566234	0.427	0.952	2.59809e-13	5	Calm3
283	1.68014e-17	0.398242	0.381	0.91	3.07281e-13	5	Pdcl3
284	5.48383e-16	0.56252	0.701	0.967	1.00294e-11	5	Anxa1
285	2.09463e-15	0.410131	0.407	0.939	3.83087e-11	5	Cox17
286	8.33311e-15	0.450059	0.912	0.991	1.52404e-10	5	Tmsb4x
287	1.33848e-14	0.487932	0.721	0.957	2.44795e-10	5	Tuba1b
288	1.08457e-12	0.82226	0.212	0.491	1.98356e-08	5	Lars2
289	1.09207e-11	0.408325	0.427	0.937	1.99728e-07	5	Dnajc8
290	2.61287e-11	0.393265	0.417	0.936	4.77867e-07	5	Chmp5
291	1.67058e-08	0.524068	0.319	0.632	0.000305533	5	Hist1h2bc
292	4.04765e-08	0.42623	0.447	0.897	0.000740274	5	Tuba1c
293	1.2439e-06	0.39588	0.12	0.243	0.0227497	5	Lmod1
294	1.53763e-06	0.694788	0.375	0.637	0.0281217	5	Ccnd2
295	2.28418e-05	0.834628	0.353	0.658	0.417754	5	Ankrd1
296	4.10828e-05	0.770984	0.497	0.536	0.751363	5	Tagln
297	9.24513e-05	0.6062	0.08	0.155	1	5	Wfdc17
298	9.31072e-05	0.643328	0.543	0.602	1	5	Acta2
299	0.000305486	0.478019	0.475	0.898	1	5	Hspb1
300	0.000764872	0.476121	0.585	0.959	1	5	Usmg5
301	9.90151e-62	0.52878	0.119	0.84	1.81089e-57	6	H2afv
302	1.20029e-61	0.543571	0.135	0.876	2.19521e-57	6	Mbd2
303	1.30771e-55	0.546298	0.152	0.874	2.39167e-51	6	Kcmf1
304	2.34298e-53	0.517854	0.098	0.744	4.28508e-49	6	H1f0
305	3.87233e-51	0.570069	0.176	0.9	7.0821e-47	6	Lsm4
306	2.7101e-48	0.554733	0.172	0.87	4.9565e-44	6	Mpp6
307	6.60563e-43	0.517169	0.127	0.73	1.2081e-38	6	Ezr
308	1.69129e-41	0.526902	0.102	0.667	3.09321e-37	6	Baiap2
309	1.33909e-40	0.513942	0.123	0.703	2.44906e-36	6	Mapk13
310	1.18284e-39	0.584713	0.16	0.776	2.16329e-35	6	Tmem238
311	4.09507e-33	0.765604	0.742	0.365	7.48947e-29	6	Krt8
312	3.46583e-31	0.612505	0.201	0.794	6.33867e-27	6	Plpp2
313	4.19464e-29	0.658436	0.852	0.984	7.67158e-25	6	Rps2
314	4.22185e-29	0.806609	0.221	0.823	7.72135e-25	6	Nfib
315	5.05829e-26	0.659802	0.721	0.365	9.2511e-22	6	Krt18
316	5.52392e-26	0.927484	0.717	0.505	1.01027e-21	6	Wfdc2
317	5.32929e-23	0.599872	0.102	0.499	9.74673e-19	6	Tk1
318	1.45627e-22	0.587803	0.123	0.536	2.66338e-18	6	Cenpa
319	6.23075e-21	0.600785	0.16	0.594	1.13954e-16	6	Cystm1
320	2.32344e-20	0.78849	0.201	0.677	4.24935e-16	6	Ly6a
321	4.1071e-20	0.572301	0.078	0.417	7.51148e-16	6	Sgo2a
322	9.23328e-20	0.611782	0.656	0.37	1.68868e-15	6	Krt7
323	1.44969e-19	0.56319	0.18	0.621	2.65133e-15	6	Cp
324	9.21073e-19	0.707732	0.307	0.923	1.68455e-14	6	Nhp2
325	1.24103e-17	0.590139	0.061	0.356	2.26971e-13	6	Tcp11l1
326	4.92944e-17	0.832269	0.164	0.555	9.01546e-13	6	Col18a1
327	5.46093e-17	0.723949	0.307	0.897	9.98749e-13	6	Emp1
328	3.43389e-15	0.733988	0.725	0.965	6.28025e-11	6	H2afz
329	7.90844e-15	0.520217	0.324	0.908	1.44638e-10	6	Jund
330	1.09472e-12	0.617859	0.225	0.622	2.00214e-08	6	Ube2c
331	3.99384e-12	0.714848	0.205	0.57	7.30433e-08	6	Cenpf
332	9.52807e-12	0.564804	0.123	0.396	1.74259e-07	6	Wnt7b
333	4.12455e-11	0.606642	0.348	0.909	7.5434e-07	6	Basp1
334	2.33035e-10	0.559036	0.135	0.396	4.26198e-06	6	Clu
335	3.23857e-10	0.568279	0.623	0.967	5.92302e-06	6	Ppp1r14b
336	3.60717e-10	0.555257	0.086	0.302	6.59715e-06	6	Cdh1
337	1.25797e-09	0.514306	0.369	0.944	2.30069e-05	6	Hdgf
338	1.66771e-09	0.536752	0.373	0.952	3.05008e-05	6	Hnrnpab
339	1.07585e-08	0.570902	0.131	0.362	0.000196762	6	Spint2
340	6.86833e-08	0.657714	0.25	0.592	0.00125615	6	Birc5
341	7.31209e-08	0.726128	0.676	0.934	0.00133731	6	Ly6e
342	1.3706e-07	0.900418	0.385	0.334	0.00250669	6	Epcam
343	4.98848e-07	0.614632	0.127	0.324	0.00912344	6	Lad1
344	2.63508e-06	0.789805	0.123	0.303	0.048193	6	Sfn
345	5.36461e-06	0.717852	0.082	0.224	0.0981133	6	S100a14
346	0.000125507	0.664946	0.066	0.17	1	6	Tacstd2
347	0.000133298	0.706715	0.189	0.387	1	6	Msln
348	0.000204688	1.23465	0.143	0.087	1	6	Krt14
349	0.00124454	0.625026	0.557	0.964	1	6	Hmgn1
350	0.00761359	0.813671	0.209	0.373	1	6	Tnnt2
351	3.11882e-96	0.683019	1	0.983	5.704e-92	7	Rps26
352	6.23922e-88	0.715913	1	0.969	1.14109e-83	7	Mif
353	7.92517e-82	0.645427	1	0.999	1.44943e-77	7	S100a6
354	7.21681e-80	0.955109	0.995	0.95	1.31988e-75	7	Esd
355	9.27479e-80	0.711444	1	0.961	1.69627e-75	7	Txn1
356	6.63159e-72	0.724221	0.986	0.931	1.21285e-67	7	Prdx2
357	8.96848e-71	0.60636	0.981	0.924	1.64024e-66	7	Cox7b
358	1.78213e-70	0.707586	0.967	0.792	3.25933e-66	7	AY036118
359	3.25917e-67	0.729838	1	0.981	5.9607e-63	7	Lgals1
360	3.59603e-65	0.666814	0.972	0.929	6.57677e-61	7	Atpif1
361	3.44211e-62	0.586194	0.995	0.965	6.29528e-58	7	Rpl22
362	1.27829e-59	0.563965	0.958	0.919	2.33787e-55	7	Snrpd2
363	3.70951e-58	0.637248	0.972	0.925	6.78433e-54	7	Arf4
364	6.07148e-55	0.587724	0.958	0.913	1.11041e-50	7	Calm3
365	1.25283e-54	0.845795	0.958	0.915	2.2913e-50	7	Taldo1
366	8.48166e-50	1.15997	0.953	0.928	1.55121e-45	7	Prdx6
367	9.20297e-50	0.619214	0.967	0.921	1.68313e-45	7	Minos1
368	4.81979e-49	0.761373	0.981	0.952	8.81492e-45	7	Ifitm3
369	2.03307e-48	0.566452	0.944	0.922	3.71828e-44	7	Rpl13a
370	2.02225e-46	0.646874	1	0.986	3.69849e-42	7	Ftl1
371	4.99951e-43	0.69995	0.991	0.986	9.14361e-39	7	Tmsb4x
372	1.30949e-40	0.625924	0.962	0.931	2.39492e-36	7	Ifitm2
373	3.98756e-40	0.753695	0.962	0.921	7.29285e-36	7	Cyb5a
374	4.91143e-40	1.0868	0.995	0.973	8.98251e-36	7	Prdx1
375	2.32437e-39	0.712581	0.977	0.83	4.25103e-35	7	Vim
376	3.59475e-38	0.615818	0.793	0.792	6.57443e-34	7	Pdrg1
377	1.5609e-36	0.840796	0.901	0.842	2.85473e-32	7	Ass1
378	1.94032e-36	0.877142	0.85	0.786	3.54864e-32	7	Blvrb
379	2.1127e-34	1.02791	0.779	0.474	3.86392e-30	7	Ccl8
380	4.08603e-34	0.814104	0.887	0.752	7.47295e-30	7	Tpm2
381	1.01271e-33	0.799356	0.925	0.909	1.85215e-29	7	Akr1b3
382	1.90643e-30	0.570183	0.986	0.95	3.48666e-26	7	Cald1
383	6.1442e-27	0.776347	0.798	0.591	1.12371e-22	7	Plac8
384	1.73741e-24	0.668001	0.925	0.881	3.17756e-20	7	S100a4
385	6.62976e-23	0.855068	0.709	0.436	1.21252e-18	7	Rarres2
386	1.38517e-22	0.699713	0.84	0.568	2.53334e-18	7	Saa3
387	1.37953e-21	1.5489	0.667	0.572	2.52302e-17	7	Gsta4
388	2.88144e-20	0.567945	0.582	0.353	5.26987e-16	7	Cdkn2a
389	1.20737e-19	0.608754	0.972	0.949	2.20816e-15	7	Timp1
390	1.19098e-18	0.680172	0.746	0.521	2.17817e-14	7	Cck
391	4.27654e-17	0.76785	0.798	0.613	7.82136e-13	7	Ccnd2
392	1.01765e-16	0.567244	0.878	0.913	1.86118e-12	7	Cyb5r3
393	1.1425e-16	0.57655	0.723	0.491	2.08952e-12	7	Pdpn
394	1.46171e-16	0.762871	0.695	0.498	2.67331e-12	7	Ccl11
395	3.65504e-15	0.652167	0.667	0.51	6.68469e-11	7	Prl2c3
396	9.06601e-13	0.65135	0.746	0.7	1.65808e-08	7	Serpinb2
397	1.88853e-12	0.922517	0.563	0.475	3.45393e-08	7	Nqo1
398	8.27553e-10	0.634199	0.948	0.937	1.51351e-05	7	Mt1
399	9.72438e-10	0.563851	0.531	0.439	1.77849e-05	7	Uchl1
400	7.89597e-06	0.628871	0.441	0.363	0.144409	7	U90926
401	0	3.41491	0.987	0.046	0	8	Ccl3
402	0	3.27721	0.993	0.037	0	8	Pf4
403	0	2.96344	0.9	0.029	0	8	Il1b
404	0	2.83162	0.993	0.03	0	8	Clec4n
405	0	2.75592	0.993	0.026	0	8	Ctss
406	0	2.72426	0.993	0.029	0	8	Fcer1g
407	0	2.67517	0.947	0.045	0	8	Mmp8
408	0	2.62551	1	0.023	0	8	Tyrobp
409	0	2.60433	0.887	0.025	0	8	Ccl4
410	0	2.50668	1	0.042	0	8	Srgn
411	0	2.48263	0.993	0.075	0	8	Npy
412	0	2.47469	0.98	0.089	0	8	Il1a
413	0	2.18702	0.987	0.008	0	8	Cybb
414	0	2.15276	0.987	0.063	0	8	Clec4d
415	0	2.0321	1	0.012	0	8	Fcgr3
416	0	1.96321	0.953	0.016	0	8	Acod1
417	0	1.8492	0.993	0.011	0	8	Laptm5
418	0	1.84345	0.967	0.049	0	8	Fxyd2
419	0	1.77764	0.96	0.007	0	8	Ms4a7
420	0	1.75968	1	0.079	0	8	Csf2rb
421	0	1.75731	0.993	0.012	0	8	Mpeg1
422	0	1.7378	0.833	0.007	0	8	Cd52
423	4.13077e-302	3.82866	0.967	0.091	7.55476e-298	8	Ccl6
424	8.44202e-285	2.50261	0.993	0.107	1.54396e-280	8	Il1rn
425	5.86181e-246	4.09723	0.993	0.131	1.07207e-241	8	Wfdc17
426	1.2653e-245	3.03183	0.98	0.125	2.31411e-241	8	Ccl9
427	1.36811e-226	2.03281	0.993	0.146	2.50214e-222	8	Cd53
428	1.30181e-195	4.25417	0.993	0.181	2.38087e-191	8	Mmp12
429	1.10798e-168	4.72248	1	0.23	2.02638e-164	8	Lyz2
430	1.38038e-160	1.98758	0.987	0.236	2.52458e-156	8	Cd68
431	1.38542e-141	1.87089	1	0.29	2.53379e-137	8	Lcp1
432	1.316e-128	2.04684	0.993	0.339	2.40683e-124	8	Pla2g7
433	2.12827e-101	2.47702	1	0.612	3.8924e-97	8	Cd14
434	9.13026e-99	2.06763	1	0.7	1.66983e-94	8	Creg1
435	7.29343e-98	2.30011	0.987	0.62	1.33389e-93	8	Cyba
436	8.71417e-98	2.9311	0.707	0.153	1.59373e-93	8	Gm5483
437	3.62436e-97	2.01671	1	0.827	6.62859e-93	8	Ctsz
438	2.053e-96	2.09355	1	0.912	3.75473e-92	8	Ctsd
439	8.29076e-96	1.92931	1	0.901	1.5163e-91	8	Ctsb
440	3.33306e-95	2.03065	1	1	6.09583e-91	8	Fth1
441	3.35697e-95	1.73686	1	0.929	6.13955e-91	8	H2-D1
442	2.31175e-92	1.92529	1	0.986	4.22796e-88	8	Ftl1
443	5.81473e-89	2.10393	1	0.798	1.06346e-84	8	Hmox1
444	7.85809e-88	2.78376	0.993	0.578	1.43717e-83	8	S100a8
445	1.20971e-87	1.99505	1	0.973	2.21244e-83	8	Prdx1
446	6.91824e-86	2.2799	0.98	0.482	1.26528e-81	8	Cxcl2
447	6.14466e-77	2.76127	0.927	0.448	1.1238e-72	8	Cxcl3
448	2.68966e-57	2.09187	0.627	0.172	4.91912e-53	8	Stfa3
449	3.65672e-50	1.79977	0.473	0.116	6.68778e-46	8	Arg1
450	2.41841e-30	2.05462	0.7	0.416	4.42303e-26	8	Gpnmb
451	1.72391e-213	0.883673	0.918	0.093	3.15285e-209	9	Heph
452	1.1143e-137	1.54242	0.992	0.199	2.03794e-133	9	Slc7a11
453	1.1899e-83	1.51672	1	0.468	2.1762e-79	9	Nqo1
454	2.66002e-76	2.17189	0.984	0.568	4.86491e-72	9	Gsta4
455	5.13793e-74	0.931819	0.975	0.476	9.39676e-70	9	Cbr3
456	1.08235e-73	1.64601	1	0.856	1.97951e-69	9	Gclm
457	1.20393e-73	0.778768	0.926	0.393	2.20187e-69	9	Abcc4
458	3.8433e-72	1.06741	0.984	0.532	7.029e-68	9	Gstm1
459	2.18407e-71	1.3946	1	0.887	3.99445e-67	9	Txnrd1
460	7.54668e-71	1.38588	1	0.551	1.38021e-66	9	Nid1
461	8.87869e-71	1.74905	1	0.974	1.62382e-66	9	Prdx1
462	1.08558e-70	1.4461	1	0.761	1.98541e-66	9	Srxn1
463	3.81305e-69	1.29352	1	0.921	6.97368e-65	9	Cyb5a
464	1.10099e-67	1.52974	1	0.928	2.0136e-63	9	Prdx6
465	8.1173e-66	1.35167	0.984	0.785	1.48457e-61	9	Blvrb
466	3.32012e-65	0.870089	0.934	0.332	6.07216e-61	9	Cyp1b1
467	3.98896e-63	1.13985	0.951	0.56	7.29541e-59	9	Gclc
468	5.8766e-63	1.44251	1	0.799	1.07477e-58	9	Hmox1
469	5.90818e-63	0.768935	1	0.866	1.08055e-58	9	Pgd
470	1.41558e-59	0.8874	1	0.986	2.58895e-55	9	Ftl1
471	1.25572e-58	0.737009	0.984	0.858	2.29658e-54	9	Pgrmc1
472	1.02458e-57	1.00086	0.918	0.35	1.87385e-53	9	Cdkn2a
473	8.64579e-57	1.00269	0.992	0.764	1.58123e-52	9	Mgst1
474	9.36151e-57	0.917055	1	0.951	1.71213e-52	9	Esd
475	2.49069e-55	0.723179	0.984	0.684	4.55522e-51	9	Procr
476	2.77466e-55	0.854138	0.992	0.437	5.07457e-51	9	Fgf7
477	1.19057e-54	0.876643	0.984	0.915	2.17743e-50	9	Taldo1
478	2.61292e-54	0.837473	0.943	0.433	4.77877e-50	9	Uchl1
479	3.31873e-54	1.13576	1	0.841	6.06962e-50	9	Ass1
480	4.94911e-54	0.832415	1	0.683	9.05142e-50	9	Kitl
481	3.37383e-53	1.29269	0.967	0.507	6.17039e-49	9	Prl2c3
482	4.46091e-53	0.999634	1	0.441	8.15856e-49	9	Serping1
483	3.57115e-51	1.09994	0.951	0.44	6.53127e-47	9	Prl2c2
484	5.38845e-51	0.950196	1	0.763	9.85493e-47	9	Mmd
485	9.71363e-48	0.76835	0.975	0.676	1.77653e-43	9	Ngf
486	1.79546e-43	1.20938	0.959	0.475	3.28371e-39	9	Ccl8
487	1.32728e-42	0.807902	1	0.511	2.42747e-38	9	Plpp3
488	6.50985e-42	1.34156	0.992	0.915	1.19059e-37	9	Slpi
489	8.96725e-41	0.926297	1	0.908	1.64002e-36	9	Akr1b3
490	2.1886e-38	0.727914	1	0.897	4.00273e-34	9	Sod2
491	3.16842e-38	0.74752	0.967	0.548	5.79472e-34	9	Crlf1
492	3.95772e-38	1.23136	0.984	0.569	7.23827e-34	9	Saa3
493	1.42535e-35	0.730413	0.951	0.436	2.60682e-31	9	Ptx3
494	3.02668e-34	1.00174	1	0.936	5.53549e-30	9	Mt1
495	2.38254e-33	0.789251	1	0.939	4.35743e-29	9	Malat1
496	1.70767e-31	0.727349	0.992	0.725	3.12316e-27	9	Igfbp7
497	9.23459e-29	0.796332	1	0.949	1.68891e-24	9	Timp1
498	1.05945e-27	0.749694	0.959	0.657	1.93763e-23	9	Mt2
499	7.90783e-26	0.971819	0.91	0.497	1.44626e-21	9	Ccl11
500	3.33421e-17	0.825429	0.91	0.698	6.09794e-13	9	Serpinb2
501	0	1.4023	0.719	0.024	0	10	Nptx1
502	5.5926e-195	0.491007	0.667	0.046	1.02283e-190	10	Add2
503	5.38457e-188	0.693977	0.956	0.112	9.84784e-184	10	Flt1
504	1.08859e-96	0.721612	0.386	0.029	1.99092e-92	10	Serpinb9g
505	1.65242e-93	1.58747	0.886	0.186	3.02211e-89	10	G0s2
506	7.45596e-93	1.43553	0.851	0.186	1.36362e-88	10	Lce1g
507	2.71619e-62	0.616455	0.974	0.391	4.96763e-58	10	AA467197
508	5.47301e-60	0.601581	0.982	0.472	1.00096e-55	10	Dab2
509	4.37592e-57	0.591993	0.982	0.606	8.00312e-53	10	Egln3
510	6.22122e-52	1.06882	1	0.832	1.1378e-47	10	Vim
511	4.38532e-51	0.630751	0.921	0.419	8.02031e-47	10	Syngr1
512	2.51349e-48	0.841503	0.965	0.51	4.59692e-44	10	Tinagl1
513	1.23337e-47	0.534142	0.991	0.596	2.25571e-43	10	Eps8
514	9.60346e-47	0.557269	1	0.812	1.75638e-42	10	Mgat4b
515	9.57036e-45	0.539094	0.939	0.549	1.75032e-40	10	Bok
516	3.74013e-44	0.591757	0.526	0.111	6.84032e-40	10	Bmp2
517	1.26798e-43	0.815401	0.991	0.857	2.31901e-39	10	1110008P14Rik
518	1.33133e-43	0.675864	0.991	0.873	2.43486e-39	10	Sec11c
519	2.31596e-40	0.507478	1	0.923	4.23567e-36	10	Aprt
520	3.75091e-38	0.613567	0.991	0.738	6.86004e-34	10	Acap2
521	1.11249e-36	0.579936	1	0.897	2.03463e-32	10	Bin1
522	2.12655e-34	0.502962	1	0.492	3.88925e-30	10	Kcnn4
523	5.99193e-33	0.500354	1	0.782	1.09586e-28	10	Fosl1
524	4.18989e-32	0.747051	0.36	0.075	7.66289e-28	10	Serpinb9e
525	8.91158e-32	0.810441	0.851	0.537	1.62984e-27	10	Rflnb
526	1.85223e-31	0.604624	0.991	0.939	3.38755e-27	10	S100a10
527	4.15541e-31	0.530326	1	1	7.59983e-27	10	Fth1
528	5.79379e-31	0.60074	0.956	0.581	1.05963e-26	10	S100a8
529	8.98598e-31	0.664041	0.947	0.651	1.64345e-26	10	Dmxl1
530	7.87054e-30	0.657972	0.956	0.61	1.43944e-25	10	Rrm2
531	1.76318e-29	0.56732	0.982	0.889	3.22468e-25	10	Aldh2
532	1.91792e-29	0.555284	0.912	0.633	3.50769e-25	10	Prkg2
533	3.17927e-27	0.628813	0.974	0.704	5.81456e-23	10	Ggct
534	1.53937e-26	0.720061	1	0.814	2.81535e-22	10	Pdgfa
535	2.4759e-24	0.704149	0.754	0.495	4.52818e-20	10	Mgst2
536	1.1144e-23	0.543604	0.991	0.942	2.03812e-19	10	Clic1
537	2.70742e-21	0.752855	0.921	0.546	4.95161e-17	10	Lcn2
538	5.87028e-19	0.743436	1	0.929	1.07362e-14	10	Tm4sf1
539	3.2512e-18	0.691061	0.123	0.016	5.94612e-14	10	Lce3d
540	5.10974e-14	0.829954	0.605	0.348	9.3452e-10	10	Mgp
541	9.4683e-14	1.3173	0.325	0.127	1.73166e-09	10	Foxp2
542	4.41289e-13	0.838959	0.825	0.517	8.07074e-09	10	Met
543	5.3477e-12	0.511146	0.947	0.784	9.78041e-08	10	Cavin2
544	1.73934e-11	0.891855	1	0.929	3.18107e-07	10	Capza2
545	2.08394e-10	1.01286	1	0.882	3.81132e-06	10	Tes
546	2.78812e-08	0.497294	0.895	0.65	0.000509919	10	Cav2
547	2.37344e-06	0.780066	0.991	0.895	0.0434079	10	Cryab
548	0.00105773	0.488516	0.947	0.833	1	10	Cav1
549	0.00146164	0.508135	0.14	0.067	1	10	Fxyd2
550	0.0024143	0.491368	0.193	0.11	1	10	Crct1
551	9.15963e-60	1.0598	1	0.981	1.6752e-55	11	Lgals1
552	6.98469e-57	1.74007	1	0.929	1.27743e-52	11	Capza2
553	1.05284e-56	0.92311	1	0.969	1.92553e-52	11	Mif
554	5.07925e-55	0.770365	1	0.989	9.28944e-51	11	Rps29
555	1.5687e-49	1.14943	1	0.952	2.86899e-45	11	Ifitm3
556	2.95355e-46	0.855838	0.991	0.938	5.40174e-42	11	Pebp1
557	4.34098e-46	1.27869	0.982	0.88	7.93921e-42	11	S100a4
558	5.96611e-44	0.857946	0.982	0.946	1.09114e-39	11	Serpinb6a
559	3.82814e-43	1.33048	0.85	0.432	7.00128e-39	11	Crabp2
560	9.18767e-43	1.38192	0.885	0.442	1.68033e-38	11	Prl2c2
561	5.48616e-40	0.818917	0.991	0.975	1.00336e-35	11	Gm42418
562	2.92649e-39	1.64213	0.867	0.509	5.35225e-35	11	Prl2c3
563	2.66715e-38	0.742019	0.991	0.968	4.87796e-34	11	Pkm
564	1.89994e-37	1.17126	0.973	0.85	3.4748e-33	11	Igfbp4
565	1.08136e-36	0.856201	0.938	0.795	1.9777e-32	11	AY036118
566	2.44196e-36	0.991935	1	0.974	4.4661e-32	11	Prdx1
567	4.65809e-36	1.606	0.973	0.915	8.51918e-32	11	Slpi
568	7.46587e-36	0.73701	0.982	0.932	1.36543e-31	11	Map1lc3b
569	9.09831e-36	0.988961	0.814	0.368	1.66399e-31	11	Il33
570	4.2998e-34	1.32385	0.894	0.891	7.8639e-30	11	Cenpb
571	3.85533e-31	1.26103	0.858	0.458	7.05101e-27	11	Grem1
572	4.47458e-31	0.784591	0.982	0.932	8.18357e-27	11	Ifitm2
573	1.20891e-30	0.80221	1	0.832	2.21097e-26	11	Vim
574	9.2645e-27	0.771666	0.867	0.883	1.69438e-22	11	Pold4
575	7.88526e-25	0.987912	0.947	0.94	1.44214e-20	11	Odc1
576	1.26672e-24	0.779979	0.92	0.868	2.31671e-20	11	Emp3
577	1.93861e-24	0.803831	0.956	0.93	3.54552e-20	11	Npc2
578	1.63564e-23	0.764306	0.956	0.934	2.99142e-19	11	B2m
579	1.46713e-22	1.17978	0.912	0.912	2.68324e-18	11	Cyb5r3
580	1.6932e-22	1.14347	0.487	0.177	3.09669e-18	11	Stfa3
581	3.24881e-22	0.735024	0.903	0.888	5.94174e-18	11	Fxyd5
582	1.24005e-21	0.966874	0.823	0.817	2.26793e-17	11	Atf5
583	9.61496e-21	1.2605	0.796	0.583	1.75848e-16	11	S100a8
584	1.01392e-20	1.06652	0.832	0.835	1.85435e-16	11	Cav1
585	1.09494e-19	0.856961	0.77	0.481	2.00253e-15	11	Il11
586	2.61532e-19	1.19489	0.743	0.568	4.78315e-15	11	Csf3
587	2.68485e-18	1.06563	0.832	0.885	4.91032e-14	11	Tes
588	9.61979e-17	1.01269	0.699	0.682	1.75936e-12	11	Rab13
589	2.66369e-14	0.759293	0.717	0.544	4.87163e-10	11	Rbp1
590	3.72918e-14	1.01468	0.885	0.916	6.8203e-10	11	Ctsl
591	7.29092e-13	1.76507	0.664	0.489	1.33344e-08	11	Cxcl2
592	2.25884e-12	0.764691	0.611	0.48	4.13119e-08	11	Upp1
593	4.18316e-12	0.870256	0.602	0.382	7.65057e-08	11	Dio2
594	9.13504e-12	0.75666	0.929	0.778	1.67071e-07	11	Cxcl1
595	1.45808e-11	0.820631	0.673	0.654	2.66669e-07	11	Cav2
596	4.01677e-11	0.927842	0.752	0.508	7.34627e-07	11	Crabp1
597	1.03966e-10	0.758972	0.743	0.661	1.90143e-06	11	Ptges
598	2.12747e-06	1.07141	0.469	0.378	0.0389093	11	Aldh3a1
599	7.83315e-05	1.29296	0.894	0.896	1	11	Cryab
600	0.00486883	0.740925	0.416	0.365	1	11	U90926
601	0	0.603264	0.817	0.028	0	12	Sox10
602	3.44614e-176	1.31771	0.61	0.03	6.30264e-172	12	Wfdc18
603	5.1679e-134	0.84461	0.829	0.085	9.45156e-130	12	Cited4
604	3.96937e-81	1.46932	0.939	0.216	7.25958e-77	12	Fxyd3
605	4.64729e-70	0.785313	0.622	0.083	8.49944e-66	12	Krt14
606	6.72876e-65	0.945443	0.878	0.232	1.23062e-60	12	Nrtn
607	8.67959e-60	0.607012	0.951	0.274	1.58741e-55	12	Dsp
608	1.65601e-58	1.10866	0.744	0.152	3.02868e-54	12	Klk6
609	2.45825e-55	0.945477	0.988	0.356	4.4959e-51	12	Rassf4
610	2.23145e-54	0.942201	1	0.347	4.08111e-50	12	Spint2
611	1.1637e-53	1.3368	0.988	0.328	2.12829e-49	12	Epcam
612	1.17096e-48	0.589047	0.927	0.358	2.14157e-44	12	Nhsl1
613	6.64056e-47	0.9244	0.927	0.346	1.21449e-42	12	Pla2g7
614	2.44278e-46	1.01968	0.732	0.186	4.46761e-42	12	Pglyrp1
615	1.44007e-45	0.588764	0.866	0.308	2.63375e-41	12	1190005I06Rik
616	1.23658e-39	0.661191	0.988	0.738	2.26158e-35	12	2010111I01Rik
617	9.7563e-39	0.851483	1	0.337	1.78433e-34	12	Cldn3
618	2.82672e-38	0.889384	1	0.913	5.16979e-34	12	Ctsd
619	1.48871e-37	0.676036	0.988	0.527	2.72271e-33	12	Chchd10
620	7.71957e-37	0.642932	0.976	0.43	1.41183e-32	12	Jup
621	2.63121e-36	0.678156	1	0.856	4.81223e-32	12	Aplp2
622	1.26536e-35	0.719685	1	0.897	2.31422e-31	12	Vamp8
623	4.73292e-35	1.37879	0.988	0.38	8.65605e-31	12	Clu
624	1.69826e-34	0.609636	0.988	0.8	3.10594e-30	12	Nfib
625	6.035e-34	0.675387	0.756	0.286	1.10374e-29	12	Col11a1
626	3.50867e-33	0.881822	1	0.765	6.41702e-29	12	Mgst1
627	4.57266e-33	1.04257	0.988	0.457	8.36294e-29	12	Klk8
628	6.80759e-33	0.608996	0.976	0.634	1.24504e-28	12	Trps1
629	1.38374e-32	2.0059	0.976	0.547	2.53072e-28	12	Lcn2
630	2.51668e-32	1.06914	0.988	0.602	4.60275e-28	12	Cp
631	4.71717e-32	0.579441	0.927	0.325	8.62723e-28	12	Slc25a48
632	1.71628e-31	0.641235	0.927	0.553	3.13891e-27	12	Fam213a
633	2.29288e-30	0.660454	1	0.481	4.19345e-26	12	Cd24a
634	8.17003e-30	0.604696	1	0.838	1.49422e-25	12	Fam3c
635	1.07114e-29	1.07783	1	0.95	1.95901e-25	12	Dbi
636	1.48141e-29	0.586633	0.866	0.398	2.70936e-25	12	Car2
637	2.08979e-29	0.679738	0.622	0.185	3.82201e-25	12	Chil1
638	2.75882e-28	0.72846	0.72	0.253	5.04561e-24	12	Klk10
639	3.53362e-27	0.695314	1	0.858	6.46264e-23	12	Xist
640	6.22117e-27	0.576572	0.988	0.45	1.13779e-22	12	Perp
641	2.19192e-26	0.578028	1	0.911	4.00881e-22	12	Actn4
642	3.71231e-26	0.853172	0.988	0.373	6.78944e-22	12	Krt7
643	1.11021e-25	0.581618	1	0.872	2.03046e-21	12	Tecr
644	2.15838e-24	0.71422	1	0.946	3.94746e-20	12	Lgals3
645	7.67221e-22	0.674664	0.976	0.823	1.40317e-17	12	Scd1
646	8.48457e-21	0.747294	1	0.507	1.55174e-16	12	Wfdc2
647	1.97429e-19	0.770763	0.988	0.943	3.61077e-15	12	Spp1
648	2.57572e-19	0.658704	1	0.924	4.71073e-15	12	Ly6e
649	9.14214e-18	0.653269	0.951	0.612	1.67201e-13	12	Cst6
650	1.23112e-07	0.779791	0.805	0.584	0.0022516	12	S100a8
651	7.01379e-280	0.511416	0.758	0.011	1.28275e-275	13	Ifit3b
652	9.41279e-149	1.04906	0.818	0.029	1.7215e-144	13	Ifit3
653	3.54786e-140	1.70902	0.394	0.006	6.48868e-136	13	Cxcl10
654	6.59018e-104	0.477392	0.424	0.01	1.20528e-99	13	Rsad2
655	1.43861e-102	0.600556	0.939	0.06	2.63107e-98	13	Ifi44
656	1.70348e-86	1.50199	0.939	0.073	3.1155e-82	13	Iigp1
657	1.57089e-58	0.6176	0.909	0.103	2.87301e-54	13	Gbp3
658	2.53509e-56	0.651596	0.879	0.102	4.63642e-52	13	Phf11d
659	1.4144e-55	1.90227	1	0.149	2.5868e-51	13	Ifit1
660	2.75608e-41	0.577376	0.939	0.164	5.04059e-37	13	Ifi203
661	3.59838e-38	1.01363	1	0.246	6.58107e-34	13	Oasl2
662	3.49047e-37	0.652458	0.97	0.215	6.38373e-33	13	Ifi47
663	1.05177e-36	0.894024	0.939	0.204	1.92358e-32	13	Igtp
664	4.40465e-36	0.784122	0.939	0.205	8.05566e-32	13	Usp18
665	6.10443e-34	0.883489	1	0.281	1.11644e-29	13	Rtp4
666	6.60412e-32	0.684539	0.939	0.241	1.20783e-27	13	Trim30a
667	1.00927e-31	0.682537	0.758	0.128	1.84586e-27	13	Oasl1
668	2.60734e-31	0.61452	0.939	0.234	4.76857e-27	13	Ifih1
669	6.76173e-29	0.845808	1	0.31	1.23665e-24	13	Irf7
670	3.7559e-27	0.639073	0.939	0.291	6.86917e-23	13	Parp14
671	7.54491e-27	0.680927	0.879	0.256	1.37989e-22	13	Gbp7
672	1.53383e-25	0.795258	0.97	0.345	2.80521e-21	13	Zbp1
673	2.01168e-24	2.258	1	0.577	3.67916e-20	13	Isg15
674	2.65229e-23	0.482495	0.909	0.31	4.85077e-19	13	Herc6
675	3.56946e-23	0.896766	1	0.495	6.52819e-19	13	Irgm1
676	4.06482e-23	0.717086	0.97	0.469	7.43414e-19	13	Xaf1
677	9.23432e-23	0.773337	1	0.512	1.68886e-18	13	Stat1
678	1.24809e-22	0.741022	0.909	0.299	2.28264e-18	13	Gbp2
679	7.09353e-22	0.928846	1	0.653	1.29734e-17	13	Rnf213
680	1.26481e-20	0.682723	0.97	0.506	2.31321e-16	13	Samd9l
681	9.07947e-19	0.52559	0.97	0.618	1.66055e-14	13	Ddx58
682	1.25961e-18	0.467926	0.667	0.159	2.3037e-14	13	Psmb9
683	3.37849e-18	0.763345	1	0.66	6.17893e-14	13	Ifi202b
684	1.77391e-17	0.497058	0.939	0.434	3.24431e-13	13	Parp9
685	1.92105e-17	0.86802	0.939	0.474	3.51342e-13	13	Apol9a
686	3.58882e-17	0.57927	0.97	0.598	6.56359e-13	13	Tor3a
687	4.561e-17	0.900494	1	0.614	8.34162e-13	13	Psmb8
688	1.28092e-16	0.5317	0.97	0.559	2.34268e-12	13	Ifi204
689	4.23418e-16	0.580695	1	0.645	7.74389e-12	13	Ifi35
690	2.04882e-15	0.930301	1	0.862	3.74709e-11	13	Bst2
691	2.10452e-15	0.602751	1	0.763	3.84896e-11	13	Eif2ak2
692	1.65475e-12	0.496576	0.97	0.76	3.02636e-08	13	Tor1aip1
693	7.00453e-12	0.744621	0.909	0.553	1.28106e-07	13	Slfn2
694	3.06235e-11	0.608441	1	0.904	5.60074e-07	13	H2-K1
695	1.84018e-08	0.491672	1	0.866	0.00033655	13	Psme2
696	3.12314e-06	0.612844	1	0.952	0.0571192	13	Ifitm3
697	2.80957e-05	0.514263	1	0.951	0.513842	13	H3f3b
698	6.85825e-05	1.00818	0.212	0.057	1	13	Ccl5
699	0.00242354	0.828232	0.545	0.4	1	13	AA467197
700	0.00487588	0.747444	0.97	0.855	1	13	Ifrd1
