# Supplementary material for: Adaptation and selection shape clonal evolution of tumors during residual disease and recurrence
Source: Nat Commun. 2020 Oct 6;11:5017. doi: 10.1038/s41467-020-18730-z (PMC7539014; doi:10.1038/s41467-020-18730-z)
Supplement: Supplementary file 5 — Supplementary Data 2 [file 41467_2020_18730_MOESM5_ESM.xlsx]

## Sheet: Alvarez_6114_list2.combined_DEm
Supplementalry Data 2. Top 50 genes differentially expressed in each cluster from pairwise comparison between primary cell line #1 and recurrent cell line #1.
	p_val	avg_logFC	pct.1	pct.2	p_val_adj	cluster	gene
1	0	1.02964	0.999	0.855	0	0	Ube2c
2	0	0.981344	0.999	0.759	0	0	Prc1
3	0	0.962216	1	0.762	0	0	Cenpf
4	0	0.958582	0.999	0.833	0	0	Top2a
5	0	0.79361	0.999	0.839	0	0	Arl6ip1
6	0	0.726524	0.999	0.691	0	0	Cenpe
7	0	0.691723	0.999	0.878	0	0	Cdk1
8	0	0.6719	0.987	0.443	0	0	Nusap1
9	0	0.627783	0.999	0.775	0	0	Mki67
10	0	0.608656	0.999	0.75	0	0	Ccnb1
11	0	0.560774	0.999	0.775	0	0	Tpx2
12	0	0.556071	1	0.888	0	0	Smc4
13	0	0.548724	0.999	0.872	0	0	Cks2
14	0	0.532211	0.998	0.653	0	0	Kif20b
15	0	0.517076	0.999	0.716	0	0	Hmmr
16	0	0.509936	0.992	0.585	0	0	Aurka
17	0	0.501128	0.994	0.647	0	0	Plk1
18	0	0.485444	0.993	0.791	0	0	H2afx
19	0	0.472337	1	0.839	0	0	Anln
20	0	0.470152	0.993	0.539	0	0	Kif11
21	0	0.467461	0.993	0.649	0	0	Incenp
22	0	0.466305	0.999	0.894	0	0	Hmgb2
23	0	0.463081	1	0.893	0	0	Tuba1c
24	0	0.462097	0.948	0.407	0	0	Aspm
25	0	0.453537	0.978	0.561	0	0	Cdkn2d
26	0	0.440958	0.991	0.6	0	0	Sgo2a
27	0	0.437707	0.999	0.855	0	0	Birc5
28	0	0.437267	0.978	0.511	0	0	Mis18bp1
29	0	0.424758	0.999	0.86	0	0	Smc2
30	0	0.420785	0.988	0.615	0	0	Kif23
31	0	0.417093	0.998	0.744	0	0	Cdca8
32	0	0.401972	0.98	0.545	0	0	Spc25
33	0	0.382876	0.993	0.609	0	0	Knl1
34	0	0.380563	0.979	0.674	0	0	Ckap2
35	0	0.375899	0.998	0.739	0	0	Ccna2
36	0	0.367967	0.942	0.476	0	0	Cdc25b
37	0	0.367267	0.968	0.561	0	0	G2e3
38	0	0.364811	0.994	0.794	0	0	Ckap5
39	0	0.364446	0.998	0.88	0	0	Bub3
40	0	0.352612	0.909	0.284	0	0	Fam83d
41	0	0.348735	0.977	0.51	0	0	Aurkb
42	0	0.344719	0.996	0.737	0	0	Racgap1
43	0	0.341486	0.988	0.763	0	0	Reep4
44	0	0.340453	0.979	0.54	0	0	Ckap2l
45	0	0.338505	0.953	0.482	0	0	Cdca2
46	0	0.335186	0.996	0.772	0	0	Trim59
47	1.91701e-271	0.386982	1	0.797	3.20467e-267	0	Cenpa
48	2.65573e-259	0.431157	1	0.927	4.43959e-255	0	Tubb4b
49	2.00272e-213	0.361806	0.989	0.705	3.34794e-209	0	Cdc20
50	1.45714e-139	0.503734	0.999	0.951	2.43589e-135	0	Malat1
51	4.05297e-208	0.339138	0.998	0.837	6.77534e-204	1	Hells
52	5.2623e-156	0.463028	0.864	0.524	8.79698e-152	1	Ctgf
53	5.45439e-154	0.456515	0.694	0.339	9.1181e-150	1	Areg
54	1.42956e-150	0.367716	0.947	0.744	2.3898e-146	1	Ehd4
55	1.75898e-147	0.376816	0.905	0.638	2.94049e-143	1	Hbegf
56	2.80033e-138	0.398332	1	0.93	4.68131e-134	1	Eif6
57	4.3502e-126	0.266216	0.63	0.276	7.27223e-122	1	Ccbe1
58	3.09498e-122	0.315103	0.586	0.246	5.17387e-118	1	Cldn4
59	6.88018e-121	0.280861	0.628	0.289	1.15016e-116	1	Cadm1
60	3.54506e-120	0.288743	0.903	0.675	5.92628e-116	1	Itga6
61	2.59007e-117	0.40737	0.502	0.199	4.32982e-113	1	Serpinb2
62	3.60743e-117	0.286364	0.999	0.938	6.03055e-113	1	Fabp5
63	5.61417e-117	0.273368	0.594	0.257	9.38521e-113	1	Kcnk1
64	3.0053e-116	0.296681	0.718	0.426	5.02396e-112	1	Nes
65	5.94383e-114	0.36129	0.813	0.542	9.9363e-110	1	Itga3
66	1.25474e-112	0.342687	0.953	0.813	2.09755e-108	1	Mindy3
67	1.11374e-111	0.344386	1	0.922	1.86184e-107	1	Odc1
68	1.24923e-111	0.409565	0.897	0.66	2.08834e-107	1	Ggct
69	5.27146e-111	0.354989	0.551	0.236	8.8123e-107	1	Mal
70	6.2958e-111	0.42121	0.686	0.396	1.05247e-106	1	Slco2a1
71	6.97822e-110	0.427133	0.712	0.448	1.16655e-105	1	Itga2
72	1.7433e-109	0.337262	1	0.949	2.91428e-105	1	Anxa3
73	7.09065e-109	0.379933	0.621	0.277	1.18534e-104	1	Sorbs2
74	5.64203e-108	0.335169	0.648	0.328	9.43177e-104	1	Msln
75	5.45667e-104	0.552606	0.643	0.325	9.12192e-100	1	Klk8
76	3.38466e-103	0.416589	0.622	0.284	5.65813e-99	1	Cldn3
77	4.23381e-100	0.319796	0.753	0.448	7.07766e-96	1	Thbs1
78	2.92455e-99	0.310334	0.918	0.731	4.88897e-95	1	Cgnl1
79	1.18938e-97	0.279043	0.613	0.286	1.98828e-93	1	Spint2
80	1.4727e-97	0.402418	0.782	0.503	2.4619e-93	1	Socs2
81	2.81419e-97	0.415366	0.61	0.284	4.70448e-93	1	Lcn2
82	4.97516e-97	0.26826	0.994	0.866	8.31698e-93	1	Cited2
83	2.02135e-96	0.29489	0.586	0.283	3.37908e-92	1	Cxcl16
84	3.20182e-96	0.307446	1	0.948	5.35249e-92	1	Ccnd1
85	6.44295e-94	0.530655	0.628	0.299	1.07707e-89	1	Xist
86	3.1382e-93	0.356055	0.561	0.257	5.24613e-89	1	Cldn7
87	2.70003e-90	0.404787	0.794	0.562	4.51364e-86	1	Clu
88	9.95691e-90	0.281749	0.627	0.304	1.6645e-85	1	S100a16
89	3.00158e-88	0.500089	0.595	0.294	5.01775e-84	1	Epcam
90	1.38971e-87	0.283976	0.639	0.321	2.32317e-83	1	Cd24a
91	1.02819e-85	0.345034	0.86	0.661	1.71883e-81	1	Bst2
92	1.56944e-85	0.601851	0.622	0.345	2.62364e-81	1	Krt7
93	4.44789e-84	0.597802	0.688	0.411	7.43553e-80	1	Wfdc2
94	1.16357e-79	0.500489	0.706	0.458	1.94514e-75	1	Ctla2a
95	2.2579e-76	0.54743	0.626	0.354	3.77453e-72	1	Krt8
96	3.50998e-72	0.534905	0.628	0.361	5.86764e-68	1	Krt18
97	5.46371e-68	0.292655	0.895	0.642	9.13369e-64	1	Hist1h1b
98	5.22521e-64	0.384984	0.875	0.748	8.73498e-60	1	Cst6
99	3.27102e-55	0.375929	0.994	0.947	5.46816e-51	1	Ly6e
100	4.93109e-47	0.339429	0.943	0.855	8.24329e-43	1	Pmepa1
101	0	1.23257	0.961	0.432	0	2	Il11
102	0	0.462194	0.913	0.298	0	2	Mmp2
103	0	0.41654	0.936	0.388	0	2	Slit2
104	3.96389e-301	0.648419	0.994	0.507	6.62643e-297	2	Igfbp6
105	4.79388e-269	0.630226	0.999	0.813	8.01392e-265	2	Ptgs1
106	3.29639e-265	0.907939	0.994	0.518	5.51058e-261	2	Crabp1
107	7.28398e-265	0.970286	0.905	0.414	1.21766e-260	2	Mmp3
108	7.23354e-263	0.581132	0.884	0.42	1.20923e-258	2	Dio2
109	1.50248e-254	0.850332	0.891	0.396	2.5117e-250	2	Bgn
110	1.61785e-253	0.438055	0.936	0.431	2.70457e-249	2	Clec14a
111	2.14856e-252	0.587793	0.908	0.399	3.59174e-248	2	Col1a1
112	4.79672e-245	0.74897	0.997	0.588	8.01868e-241	2	Cebpd
113	1.53642e-237	0.795061	0.998	0.852	2.56844e-233	2	S100a4
114	3.5072e-235	0.525725	0.997	0.735	5.86298e-231	2	Lrp1
115	3.14592e-228	0.535748	0.998	0.747	5.25904e-224	2	Emb
116	3.09738e-214	0.451853	0.983	0.509	5.17788e-210	2	Loxl1
117	2.13242e-213	0.495596	1	0.856	3.56477e-209	2	Tcf4
118	1.78758e-208	0.460908	1	0.915	2.9883e-204	2	Ifitm2
119	2.42406e-208	0.506318	0.997	0.735	4.0523e-204	2	Tpm2
120	4.69868e-204	0.539042	0.984	0.501	7.85478e-200	2	Pdpn
121	2.41499e-203	0.447651	0.905	0.423	4.03714e-199	2	Ctsk
122	9.45258e-199	0.472242	0.987	0.509	1.58019e-194	2	Serpinf1
123	1.59734e-198	0.463469	0.981	0.509	2.67028e-194	2	Prrx2
124	1.56987e-196	0.56197	1	0.841	2.62435e-192	2	Fn1
125	4.58482e-194	0.667195	0.995	0.517	7.66444e-190	2	Il1rl1
126	3.07091e-193	0.428656	0.909	0.499	5.13364e-189	2	Sod3
127	2.41386e-192	0.455769	0.998	0.752	4.03525e-188	2	Pcolce
128	1.93818e-190	0.5605	0.995	0.547	3.24006e-186	2	Prrx1
129	1.74434e-189	0.411579	0.989	0.509	2.91601e-185	2	Mmp14
130	1.78213e-178	0.459202	1	0.915	2.97919e-174	2	Npc2
131	2.11458e-178	0.403664	0.984	0.493	3.53495e-174	2	Fstl1
132	2.76084e-165	0.449833	0.998	0.741	4.61529e-161	2	Ckap4
133	1.50594e-155	0.528284	0.999	0.9	2.51748e-151	2	Crip1
134	2.20946e-154	0.413506	0.999	0.863	3.69355e-150	2	Pdlim2
135	5.14831e-154	0.520681	1	0.919	8.60643e-150	2	Ctsl
136	1.13747e-152	0.446445	0.989	0.688	1.90151e-148	2	Efemp1
137	3.51489e-151	0.48514	0.989	0.584	5.87585e-147	2	Rbp1
138	3.02e-150	0.437194	0.996	0.543	5.04853e-146	2	Twist1
139	9.1104e-150	0.449077	0.999	0.672	1.52299e-145	2	Eva1b
140	1.07669e-144	0.519735	1	0.88	1.7999e-140	2	Emp3
141	7.48616e-143	0.427052	0.965	0.492	1.25146e-138	2	Dkk2
142	1.03932e-136	0.610591	0.981	0.844	1.73743e-132	2	Id3
143	7.54712e-127	0.475661	1	0.921	1.26165e-122	2	Timp1
144	1.20969e-121	0.451012	0.972	0.505	2.02224e-117	2	Col1a2
145	3.25611e-118	0.421843	1	0.975	5.44324e-114	2	Lgals1
146	1.29805e-112	0.473816	1	0.979	2.16994e-108	2	Spp1
147	7.0018e-103	0.407138	1	0.898	1.17049e-98	2	Ank
148	6.3338e-98	0.458341	1	0.92	1.05882e-93	2	AC160336.1
149	1.71503e-85	0.420478	0.981	0.85	2.86702e-81	2	Ier3
150	5.13711e-70	0.475233	1	0.795	8.58771e-66	2	Vim
151	9.37109e-287	0.846438	0.988	0.562	1.56657e-282	3	Arhgdib
152	3.61842e-255	1.32131	0.999	0.805	6.04891e-251	3	Mgp
153	3.62175e-225	0.611519	0.994	0.828	6.05448e-221	3	Eps8
154	3.95964e-222	0.741274	0.999	0.749	6.61933e-218	3	Oaf
155	2.785e-197	0.434775	0.975	0.484	4.65569e-193	3	Col6a3
156	2.28889e-190	0.451076	1	0.938	3.82635e-186	3	Ybx3
157	6.2825e-186	0.33507	1	0.972	1.05025e-181	3	Gapdh
158	5.56507e-180	0.594311	1	0.9	9.30312e-176	3	Ank
159	1.91e-177	0.330653	0.922	0.456	3.19294e-173	3	Bcat1
160	4.84355e-165	0.396122	0.997	0.884	8.09696e-161	3	Nasp
161	3.19628e-154	0.450032	0.977	0.606	5.34322e-150	3	Csrp2
162	8.48953e-154	0.470373	0.999	0.864	1.41919e-149	3	Slc20a1
163	7.74702e-152	0.331409	1	0.927	1.29507e-147	3	Hnrnpf
164	1.00541e-151	0.369418	0.996	0.883	1.68075e-147	3	Bzw2
165	8.84544e-147	0.40128	0.796	0.339	1.47869e-142	3	Fst
166	1.01865e-141	0.421342	0.977	0.654	1.70288e-137	3	Bdnf
167	1.14009e-140	0.413842	0.986	0.831	1.90589e-136	3	Tinagl1
168	1.88967e-139	0.471223	0.987	0.633	3.15896e-135	3	Ccnd2
169	4.56933e-139	0.398651	1	0.929	7.63854e-135	3	Esd
170	5.81871e-137	0.349543	0.995	0.838	9.72713e-133	3	Slc30a4
171	3.96491e-136	0.444856	0.987	0.541	6.62813e-132	3	Gpnmb
172	5.24599e-136	0.415565	0.987	0.623	8.76973e-132	3	Dab2
173	2.45169e-135	0.348348	0.999	0.896	4.09849e-131	3	Arl6ip5
174	2.27226e-132	0.40226	0.997	0.842	3.79854e-128	3	Ahnak2
175	1.19051e-124	0.33259	0.999	0.867	1.99017e-120	3	Angptl2
176	3.6847e-123	0.334315	1	0.928	6.15972e-119	3	Sub1
177	1.10821e-121	0.369859	0.995	0.87	1.8526e-117	3	Atad2
178	5.56205e-118	0.394071	0.987	0.743	9.29807e-114	3	Tnfaip2
179	4.07735e-114	0.457021	1	0.923	6.8161e-110	3	Timp1
180	9.55139e-114	0.351276	0.991	0.594	1.59671e-109	3	Rbp1
181	1.10098e-111	0.368808	0.999	0.884	1.84052e-107	3	Aebp1
182	2.41146e-111	0.352652	0.999	0.914	4.03123e-107	3	Eny2
183	5.96931e-110	0.428397	0.984	0.515	9.9789e-106	3	Col1a2
184	1.03022e-109	0.343618	0.99	0.81	1.72222e-105	3	Abhd5
185	2.37469e-105	0.410764	1	0.977	3.96977e-101	3	Ftl1
186	2.44616e-102	0.334191	1	0.908	4.08925e-98	3	Pdia6
187	5.85608e-102	0.535068	1	0.8	9.78962e-98	3	Vim
188	1.14938e-99	0.497645	1	0.922	1.92142e-95	3	AC160336.1
189	4.99848e-97	0.398312	0.973	0.82	8.35596e-93	3	Sgk1
190	5.51668e-96	0.347486	0.986	0.69	9.22223e-92	3	Cavin3
191	1.26885e-93	0.361761	0.991	0.749	2.12114e-89	3	Ckap4
192	7.85723e-93	0.330041	1	0.95	1.31349e-88	3	Ybx1
193	2.02501e-89	0.328787	0.986	0.572	3.38521e-85	3	Cavin1
194	1.38508e-86	0.382921	0.981	0.6	2.31544e-82	3	Cebpd
195	4.09612e-86	0.483669	0.994	0.86	6.84748e-82	3	Spata7
196	6.68261e-86	0.439489	1	0.883	1.11713e-81	3	Emp3
197	1.11992e-72	0.44912	0.899	0.661	1.87216e-68	3	Hist1h1b
198	1.88444e-64	0.354124	0.988	0.559	3.15022e-60	3	Prrx1
199	7.63271e-64	0.357726	1	0.975	1.27596e-59	3	Lgals1
200	1.54342e-45	0.395613	0.999	0.856	2.58014e-41	3	S100a4
201	4.51386e-205	0.672362	1	0.913	7.54583e-201	4	Itm2b
202	2.21664e-172	0.539033	1	0.909	3.70555e-168	4	Cd81
203	4.58813e-159	0.613799	1	0.925	7.66997e-155	4	Ctsd
204	6.13692e-148	0.409622	0.994	0.871	1.02591e-143	4	Ifi27
205	1.09104e-147	0.732931	0.962	0.727	1.82389e-143	4	Cp
206	2.30045e-145	0.68179	0.731	0.314	3.84565e-141	4	Mgst1
207	2.76301e-131	0.448592	0.994	0.896	4.61893e-127	4	Cpe
208	4.60696e-125	0.433632	1	0.929	7.70146e-121	4	B2m
209	2.27613e-120	0.496189	0.997	0.918	3.80501e-116	4	Vamp8
210	2.0768e-116	0.474326	1	0.966	3.47179e-112	4	Gpx4
211	2.31494e-112	0.442486	1	0.94	3.86988e-108	4	Cstb
212	8.38576e-107	0.437002	1	0.94	1.40185e-102	4	H2-D1
213	7.14802e-104	0.472579	0.676	0.308	1.19493e-99	4	Spint2
214	1.68932e-103	0.441904	0.974	0.89	2.82403e-99	4	Acsl4
215	1.07807e-100	0.398795	0.999	0.978	1.80222e-96	4	mt-Nd4
216	1.88596e-100	0.474872	0.968	0.816	3.15276e-96	4	Serinc3
217	5.57648e-100	0.43202	0.89	0.517	9.3222e-96	4	Slpi
218	6.10912e-100	1.07583	0.666	0.307	1.02126e-95	4	Lcn2
219	1.22032e-99	0.701296	0.86	0.576	2.04001e-95	4	Clu
220	1.80935e-97	0.550567	0.758	0.442	3.0247e-93	4	Hspb1
221	3.00018e-92	0.548565	0.67	0.302	5.0154e-88	4	Sorbs2
222	4.27603e-92	0.471088	0.517	0.201	7.14824e-88	4	Fxyd3
223	9.04041e-92	0.4817	0.624	0.273	1.51129e-87	4	Cldn4
224	1.79023e-90	1.09348	0.787	0.471	2.99272e-86	4	Ctla2a
225	3.65915e-89	0.578114	0.884	0.676	6.11701e-85	4	Bst2
226	1.11225e-84	0.537331	0.721	0.418	1.85935e-80	4	Slco2a1
227	3.34029e-83	0.435583	0.988	0.904	5.58397e-79	4	Sat1
228	1.57372e-82	0.757583	0.902	0.757	2.63079e-78	4	Cst6
229	2.10846e-82	0.546202	0.666	0.31	3.52472e-78	4	Cldn3
230	4.28298e-82	0.606674	0.957	0.862	7.15987e-78	4	Pmepa1
231	5.23901e-81	0.430259	0.677	0.327	8.75806e-77	4	S100a16
232	1.69533e-78	0.419856	0.7	0.343	2.83409e-74	4	Cd24a
233	3.54947e-78	0.585484	0.761	0.475	5.93366e-74	4	Thbs1
234	5.59237e-71	0.398126	0.7	0.409	9.34877e-67	4	Akap12
235	2.6643e-70	0.484527	1	0.947	4.4539e-66	4	Dstn
236	1.37886e-64	0.40493	0.528	0.25	2.30504e-60	4	Plet1
237	4.31001e-64	0.578217	0.683	0.349	7.20505e-60	4	Klk8
238	7.58644e-62	0.476159	0.99	0.952	1.26823e-57	4	Ly6e
239	7.69726e-61	0.439852	0.447	0.193	1.28675e-56	4	Tslp
240	3.55727e-59	0.556179	0.627	0.318	5.9467e-55	4	Epcam
241	1.17706e-57	0.622465	0.673	0.365	1.96769e-53	4	Krt7
242	2.25724e-54	0.505916	0.673	0.324	3.77342e-50	4	Xist
243	9.21606e-53	0.612207	0.712	0.433	1.54065e-48	4	Wfdc2
244	3.9966e-52	0.587391	0.677	0.379	6.68111e-48	4	Krt18
245	1.81244e-51	0.447373	0.643	0.375	3.02985e-47	4	S100a8
246	2.43982e-48	0.570297	0.676	0.373	4.07865e-44	4	Krt8
247	6.55416e-46	0.497547	1	0.979	1.09566e-41	4	Spp1
248	3.38094e-45	0.469543	0.758	0.566	5.65192e-41	4	Ctgf
249	6.99612e-42	0.395458	0.663	0.477	1.16954e-37	4	Itga2
250	7.97177e-19	0.489521	0.76	0.697	1.33264e-14	4	Ggct
251	1.16426e-177	0.604211	0.992	0.751	1.9463e-173	5	Cdc20
252	1.67299e-142	0.397613	0.998	0.925	2.79673e-138	5	Srsf3
253	2.18711e-142	0.449644	0.998	0.761	3.65618e-138	5	Hmmr
254	2.72324e-131	0.335654	0.99	0.807	4.55244e-127	5	Knstrn
255	5.97479e-114	0.353551	1	0.829	9.98806e-110	5	Cenpa
256	2.44052e-106	0.34961	1	0.878	4.07981e-102	5	Birc5
257	1.53201e-104	0.267551	1	0.964	2.56106e-100	5	Hspa8
258	2.1924e-104	0.310482	0.998	0.914	3.66504e-100	5	Srrm2
259	2.6138e-103	0.356374	0.997	0.811	4.36949e-99	5	Tpx2
260	1.04378e-102	0.346311	0.992	0.785	1.74488e-98	5	Cdca8
261	3.03907e-99	0.264089	0.956	0.703	5.08041e-95	5	Bub1b
262	7.3551e-94	0.261205	0.998	0.928	1.22955e-89	5	Ddx5
263	5.72566e-92	0.38983	0.997	0.893	9.57159e-88	5	Cks2
264	1.85067e-88	0.315507	0.995	0.895	3.09377e-84	5	Rad21
265	6.63456e-81	0.4921	0.948	0.834	1.1091e-76	5	Jun
266	7.4933e-79	0.261259	0.993	0.893	1.25265e-74	5	Taf1d
267	2.58271e-76	0.285535	0.984	0.742	4.31752e-72	5	Cenpe
268	2.30297e-66	0.283669	1	0.939	3.84987e-62	5	Tubb4b
269	2.94065e-60	0.285842	0.977	0.864	4.91589e-56	5	Tsc22d1
270	1.56793e-56	0.285575	0.992	0.903	2.62111e-52	5	Hnrnpa0
271	3.27231e-53	0.25443	1	0.933	5.47032e-49	5	Ube2s
272	4.89336e-46	0.254235	0.946	0.83	8.18023e-42	5	Hmgcs1
273	1.53974e-45	0.362324	0.922	0.762	2.57399e-41	5	Oaf
274	3.46083e-44	0.309267	0.551	0.322	5.78546e-40	5	Dusp2
275	3.77498e-42	0.260847	0.954	0.834	6.31063e-38	5	Gm26917
276	8.58838e-42	0.406084	0.997	0.924	1.43572e-37	5	AC160336.1
277	8.94593e-41	0.514588	0.958	0.867	1.49549e-36	5	Spata7
278	1.08022e-34	0.301806	0.99	0.887	1.8058e-30	5	Emp3
279	1.56772e-32	0.330786	0.835	0.588	2.62076e-28	5	Arhgdib
280	4.08412e-30	0.331186	0.949	0.81	6.82742e-26	5	Vim
281	1.38776e-29	0.281675	0.933	0.815	2.31992e-25	5	Id1
282	1.88676e-27	0.270037	0.811	0.558	3.1541e-23	5	Il1rl1
283	2.53402e-132	0.473292	0.117	0.911	4.23613e-128	6	Gm47283
284	2.64097e-112	0.569951	0.142	0.901	4.41491e-108	6	Ucp2
285	4.45835e-108	0.529316	0.173	0.958	7.45303e-104	6	Nfib
286	2.70412e-89	0.542879	0.08	0.684	4.52048e-85	6	Tubb2b
287	6.65404e-83	0.512186	0.126	0.757	1.11236e-78	6	Itga6
288	9.35037e-80	0.520758	0.217	0.954	1.5631e-75	6	Cpe
289	4.08281e-75	0.472346	0.157	0.792	6.82524e-71	6	Cp
290	3.09864e-71	0.470341	0.976	1	5.17999e-67	6	Rps20
291	2.22451e-65	0.843717	0.772	0.384	3.71871e-61	6	Krt18
292	2.52677e-60	0.503215	0.25	0.946	4.224e-56	6	Jund
293	2.18935e-51	0.918451	0.712	0.443	3.65993e-47	6	Wfdc2
294	1.18024e-50	0.633534	0.133	0.621	1.97301e-46	6	Cotl1
295	2.42101e-49	0.528013	0.283	0.972	4.0472e-45	6	H2-K1
296	3.99525e-49	0.780439	0.708	0.382	6.67886e-45	6	Krt8
297	3.71149e-44	0.524799	0.095	0.506	6.2045e-40	6	Nes
298	1.53964e-39	0.490868	0.923	0.998	2.57381e-35	6	Rps10
299	2.86621e-35	0.48927	0.046	0.356	4.79144e-31	6	1190005I06Rik
300	1.01926e-34	0.628098	0.08	0.418	1.7039e-30	6	Brinp3
301	2.6578e-34	0.542277	0.093	0.441	4.44305e-30	6	Ankrd1
302	4.13951e-29	0.589193	0.102	0.424	6.92002e-25	6	Areg
303	6.98313e-28	0.952256	0.215	0.653	1.16737e-23	6	Ly6a
304	8.6295e-28	0.647044	0.631	0.379	1.44259e-23	6	Krt7
305	1.2439e-26	0.478279	0.06	0.324	2.07943e-22	6	Pkp1
306	5.24159e-25	0.504422	0.064	0.321	8.76237e-21	6	Adam12
307	7.35946e-25	0.488944	0.827	0.994	1.23028e-20	6	Rps2
308	3.3258e-24	0.567278	0.17	0.527	5.55974e-20	6	Thbs1
309	4.61562e-23	0.484115	0.08	0.336	7.71593e-19	6	Mapk13
310	2.96882e-21	0.512294	0.075	0.314	4.96298e-17	6	Tmem176a
311	8.8891e-20	0.492204	0.102	0.353	1.48599e-15	6	Wnt7b
312	3.18213e-19	0.542273	0.084	0.314	5.31957e-15	6	Tmem176b
313	9.87679e-19	0.488166	0.102	0.344	1.6511e-14	6	Lad1
314	4.00849e-17	0.743716	0.19	0.506	6.70099e-13	6	Tnnt2
315	8.8033e-17	0.968095	0.142	0.404	1.47165e-12	6	Igfbp7
316	2.20085e-15	0.540203	0.126	0.36	3.67915e-11	6	Spint2
317	7.3382e-14	0.991439	0.239	0.576	1.22673e-09	6	Slpi
318	3.04657e-13	1.43286	0.181	0.092	5.09295e-09	6	Krt14
319	5.99888e-13	0.809746	0.155	0.391	1.00283e-08	6	Col18a1
320	6.68676e-13	0.679127	0.108	0.303	1.11783e-08	6	Rab25
321	4.66164e-12	0.608501	0.409	0.355	7.79287e-08	6	Xist
322	3.08115e-11	0.589853	0.069	0.215	5.15077e-07	6	Pglyrp1
323	3.80986e-11	0.751769	0.122	0.309	6.36895e-07	6	Sfn
324	4.52257e-11	0.723434	0.17	0.401	7.56038e-07	6	Msln
325	7.42034e-08	0.717171	0.423	0.986	0.00124046	6	Tagln2
326	1.3091e-06	0.797681	0.352	0.348	0.0218842	6	Epcam
327	4.134e-06	0.877052	0.179	0.351	0.069108	6	Slc25a48
328	5.27976e-06	0.573622	0.051	0.131	0.0882618	6	Aqp5
329	1.99101e-05	0.572489	0.046	0.118	0.332836	6	Ifi27l2a
330	5.90031e-05	0.873573	0.093	0.186	0.986355	6	Ramp1
331	0.00239723	0.828289	0.086	0.152	1	6	Klk6
332	0.0026698	1.38028	0.305	0.554	1	6	Basp1
333	1.64643e-136	2.98154	0.984	0.949	2.75233e-132	7	Gm42418
334	8.30531e-119	2.65966	0.938	0.874	1.3884e-114	7	AY036118
335	5.47202e-52	1.02594	0.918	0.971	9.14758e-48	7	S100a11
336	6.52632e-45	0.396641	0.961	0.977	1.091e-40	7	Rpl38
337	7.89149e-44	0.409324	0.965	0.988	1.31922e-39	7	Ppia
338	2.59778e-43	0.455035	1	0.995	4.3427e-39	7	Actb
339	6.59686e-43	0.448867	0.969	0.977	1.1028e-38	7	Rps26
340	5.63033e-42	0.405429	0.938	0.971	9.41222e-38	7	Rpl5
341	1.38148e-41	0.678246	0.946	0.969	2.30942e-37	7	Myl6
342	1.96796e-41	0.977705	0.739	0.39	3.28984e-37	7	Krt8
343	8.65979e-37	0.891166	0.724	0.397	1.44766e-32	7	Krt18
344	4.48196e-36	0.50683	0.879	0.952	7.49249e-32	7	Eif4a1
345	8.18258e-33	0.901326	0.704	0.383	1.36788e-28	7	Krt7
346	8.56211e-29	0.438089	0.875	0.961	1.43133e-24	7	Mif
347	6.35356e-25	0.626417	0.887	0.961	1.06213e-20	7	Anxa3
348	7.18272e-17	0.759121	0.809	0.958	1.20074e-12	7	Dstn
349	2.67409e-15	0.389269	0.346	0.866	4.47027e-11	7	Nek7
350	1.97359e-14	0.478066	0.751	0.945	3.29925e-10	7	Serpinb6a
351	3.17266e-12	0.436999	0.903	0.96	5.30374e-08	7	Ccnd1
352	1.71381e-10	0.491708	0.241	0.606	2.86498e-06	7	Oraov1
353	6.14701e-10	0.54652	0.288	0.69	1.0276e-05	7	Flot1
354	1.94351e-09	0.414111	0.782	0.956	3.24897e-05	7	Fabp5
355	3.95797e-09	0.44623	0.751	0.957	6.61654e-05	7	Myl12a
356	4.51759e-09	0.44392	0.755	0.954	7.55206e-05	7	Cstb
357	8.04042e-09	0.380493	0.393	0.865	0.000134412	7	Psme1
358	2.96386e-08	0.470246	0.669	0.94	0.000495468	7	Arpc3
359	8.344e-08	0.396709	0.704	0.943	0.00139487	7	Prdx2
360	8.94772e-08	0.533597	0.693	0.942	0.00149579	7	Polr2f
361	2.34966e-07	0.388219	0.728	0.949	0.00392792	7	Atox1
362	3.09227e-07	0.403813	0.447	0.924	0.00516935	7	Aldh2
363	1.01889e-06	0.379713	0.432	0.923	0.0170328	7	Pcnp
364	1.57595e-06	0.497842	0.638	0.942	0.0263452	7	Usmg5
365	3.52275e-06	0.454291	0.794	0.948	0.0588897	7	Eif6
366	4.89608e-06	0.403983	0.3	0.627	0.0818478	7	Ldhb
367	1.06004e-05	0.535681	0.424	0.36	0.177207	7	S100a16
368	2.48343e-05	0.430161	0.463	0.922	0.415156	7	Tuba4a
369	2.4995e-05	0.402468	0.84	0.974	0.417841	7	Tmsb4x
370	0.000209978	0.400402	0.23	0.426	1	7	Ankrd1
371	0.000300819	0.397698	0.72	0.958	1	7	Tagln2
372	0.000759746	0.796492	0.28	0.541	1	7	Lars2
373	0.000862604	0.442374	0.467	0.884	1	7	Myl12b
374	0.00104318	0.41964	0.63	0.937	1	7	Arf4
375	0.00108057	0.475968	0.65	0.915	1	7	Cryab
376	0.00126903	0.406976	0.455	0.853	1	7	Mindy3
377	0.00129799	0.387145	0.502	0.503	1	7	Ctla2a
378	0.00134707	0.61066	0.521	0.936	1	7	Cyb5r3
379	0.00258268	0.411411	0.471	0.881	1	7	Psme2
380	0.00408841	0.460428	0.521	0.913	1	7	Acsl4
381	0.00657744	0.388199	0.63	0.943	1	7	Ndufa7
382	0.00755085	0.391003	0.498	0.929	1	7	Sumo3
383	1.35217e-113	0.749622	0.954	0.318	2.26043e-109	8	Wnt7b
384	2.6891e-103	0.57098	0.918	0.235	4.49537e-99	8	Serpinb2
385	1.41168e-100	0.529991	0.959	0.301	2.3599e-96	8	Mapk13
386	3.51895e-98	0.817779	0.954	0.362	5.88262e-94	8	Cd24a
387	5.14756e-98	0.631506	0.959	0.289	8.60517e-94	8	Cldn4
388	3.517e-97	0.652517	1	0.986	5.87937e-93	8	mt-Nd1
389	8.37053e-97	0.601774	1	0.999	1.3993e-92	8	Rpl41
390	9.27851e-97	0.677344	0.995	0.986	1.55109e-92	8	mt-Co1
391	2.92778e-96	0.808783	0.995	0.979	4.89436e-92	8	mt-Nd4
392	1.36895e-95	0.602225	0.959	0.31	2.28847e-91	8	Lad1
393	8.57045e-95	0.596324	0.959	0.322	1.43272e-90	8	Ccbe1
394	4.9236e-94	0.679798	0.995	0.961	8.23078e-90	8	mt-Nd3
395	5.89976e-94	0.648463	0.995	0.99	9.86262e-90	8	mt-Co2
396	2.70097e-91	0.781047	0.995	0.989	4.51522e-87	8	mt-Cytb
397	2.08927e-89	0.938003	0.969	0.525	3.49263e-85	8	M1ap
398	2.79121e-88	0.640859	1	0.996	4.66606e-84	8	mt-Atp6
399	1.44013e-87	0.711809	0.959	0.53	2.40747e-83	8	Lamc2
400	2.07069e-85	0.552792	0.954	0.274	3.46158e-81	8	Mal
401	7.56313e-84	0.788693	0.964	0.434	1.26433e-79	8	Slco2a1
402	2.39051e-83	0.605173	0.959	0.32	3.99621e-79	8	Cxcl16
403	1.39786e-82	1.10104	0.985	0.868	2.3368e-78	8	Pmepa1
404	3.10832e-82	0.597999	0.995	0.958	5.19617e-78	8	Gng5
405	2.6707e-81	0.701892	0.954	0.345	4.46461e-77	8	S100a16
406	1.28251e-80	0.676873	0.99	0.889	2.14397e-76	8	Rnf11
407	1.85055e-80	0.880385	0.985	0.541	3.09357e-76	8	Socs2
408	2.98596e-80	0.676284	0.954	0.294	4.99163e-76	8	Cldn7
409	1.75658e-79	0.983019	0.99	0.955	2.93647e-75	8	Ly6e
410	9.96172e-79	0.774979	0.964	0.58	1.6653e-74	8	Itga3
411	1.1152e-78	0.60319	0.974	0.677	1.86428e-74	8	Jup
412	1.88033e-78	0.530471	0.959	0.322	3.14336e-74	8	Slc25a48
413	2.29581e-78	0.548593	0.99	0.908	3.83791e-74	8	Abhd17a
414	1.94839e-77	0.543911	0.995	0.985	3.25713e-73	8	mt-Nd2
415	4.26825e-77	0.742541	0.959	0.321	7.13523e-73	8	Sorbs2
416	5.34935e-76	0.80679	0.985	0.898	8.94251e-72	8	Jund
417	7.49074e-74	0.555183	0.954	0.327	1.25223e-69	8	Spint2
418	5.66274e-72	0.554625	0.969	0.839	9.4664e-68	8	Pea15a
419	4.68429e-71	0.570711	0.995	0.966	7.83072e-67	8	Rpl22l1
420	3.84611e-70	0.6084	0.99	0.9	6.42954e-66	8	Gchfr
421	7.96459e-69	0.620613	0.954	0.483	1.33144e-64	8	Itga2
422	1.09642e-68	0.70434	0.969	0.49	1.83289e-64	8	Thbs1
423	1.09227e-67	0.661305	0.979	0.758	1.82594e-63	8	Cgnl1
424	3.49951e-65	0.538492	0.995	0.968	5.85013e-61	8	Gpx4
425	3.19583e-64	0.555677	0.985	0.915	5.34248e-60	8	Ercc1
426	5.95042e-64	0.575217	0.995	0.89	9.94731e-60	8	Zfp36l2
427	1.62461e-61	0.559666	0.969	0.71	2.71586e-57	8	Cystm1
428	8.76382e-60	0.569407	1	0.999	1.46505e-55	8	Fth1
429	6.40296e-57	0.555793	0.995	0.956	1.07038e-52	8	Ccnd1
430	1.79711e-56	0.534235	1	0.935	3.00423e-52	8	Hmga2
431	2.44568e-48	0.774876	0.959	0.341	4.08844e-44	8	Xist
432	1.6646e-36	0.620473	0.959	0.446	2.78272e-32	8	Wfdc2
433	2.68075e-238	0.712841	0.884	0.052	4.48142e-234	9	Oasl1
434	2.67413e-236	0.388693	0.465	0.011	4.47034e-232	9	Rsad2
435	8.22311e-232	0.563191	0.698	0.03	1.37466e-227	9	Ifit3b
436	1.64853e-181	1.8281	0.988	0.099	2.75585e-177	9	Ifit1
437	1.4784e-154	0.482014	0.372	0.012	2.47144e-150	9	Cxcl10
438	1.91628e-146	0.309766	0.698	0.052	3.20345e-142	9	Gbp3
439	3.9355e-126	0.429133	0.837	0.099	6.57898e-122	9	Ddx60
440	2.42379e-104	0.271345	0.337	0.015	4.05185e-100	9	Iigp1
441	4.61345e-98	0.750234	0.942	0.181	7.7123e-94	9	Ifih1
442	6.39272e-97	0.830447	0.709	0.089	1.06867e-92	9	Ifit3
443	2.97389e-86	0.783601	0.93	0.202	4.97145e-82	9	Rtp4
444	8.27129e-86	0.260015	0.698	0.096	1.38271e-81	9	Dhx58
445	3.93408e-83	0.564241	0.779	0.132	6.5766e-79	9	Oasl2
446	1.75279e-77	0.512212	0.872	0.188	2.93014e-73	9	Gbp7
447	7.04957e-72	1.97563	1	0.379	1.17848e-67	9	Isg15
448	5.50074e-65	0.603912	0.953	0.309	9.19558e-61	9	Apol9a
449	1.46468e-54	0.438834	0.814	0.236	2.44851e-50	9	Apol9b
450	1.11214e-36	0.422013	0.919	0.466	1.85916e-32	9	Ddx58
451	3.59641e-35	0.358445	0.628	0.176	6.01212e-31	9	Gbp2
452	3.2904e-34	0.799567	0.384	0.064	5.50056e-30	9	Ccl5
453	1.02235e-33	0.313695	0.826	0.345	1.70906e-29	9	Herc6
454	1.26078e-32	0.467487	0.895	0.46	2.10765e-28	9	Irgm1
455	1.50663e-29	0.267945	0.477	0.111	2.51863e-25	9	Zbp1
456	1.84852e-27	0.359527	0.756	0.337	3.09018e-23	9	Samd9l
457	2.53595e-21	0.385546	0.919	0.692	4.23934e-17	9	Ifi202b
458	3.0948e-20	0.342658	0.628	0.28	5.17357e-16	9	Xaf1
459	6.93239e-20	0.565481	1	0.933	1.15889e-15	9	Ifitm3
460	1.03329e-18	0.287446	0.372	0.102	1.72734e-14	9	Usp18
461	3.84922e-17	0.318167	0.884	0.668	6.43475e-13	9	Psmb10
462	5.77659e-17	0.252156	0.43	0.146	9.65672e-13	9	Igtp
463	5.93767e-17	0.45627	1	0.886	9.926e-13	9	Dok1
464	2.60367e-14	0.293121	0.663	0.391	4.35255e-10	9	Parp9
465	5.13648e-14	0.337063	0.988	0.908	8.58666e-10	9	Polr2g
466	9.14182e-14	0.349732	0.558	0.294	1.52824e-09	9	Kctd12
467	3.31616e-13	0.358677	0.733	0.52	5.54363e-09	9	Stat1
468	4.66383e-13	0.391019	0.721	0.437	7.79653e-09	9	Psmb8
469	5.62272e-13	0.279034	0.919	0.78	9.39951e-09	9	Loxl3
470	7.75519e-13	0.334141	0.849	0.632	1.29644e-08	9	Rnf213
471	1.00593e-09	0.293888	0.93	0.831	1.68161e-05	9	Laptm4b
472	3.97895e-08	0.279355	0.849	0.718	0.000665162	9	Eif2ak2
473	5.02124e-07	0.28658	1	0.926	0.00839401	9	Npc2
474	1.21931e-06	0.254082	0.965	0.864	0.0203832	9	Psme2
475	3.02333e-06	0.255386	0.674	0.558	0.0505411	9	Ifi35
476	0.000107546	0.432184	0.849	0.695	1	9	Bst2
477	0	0.854957	0.711	0.009	0	10	Gm3776
478	4.47181e-181	1.00764	0.778	0.028	7.47553e-177	10	Gsta1
479	2.21302e-98	0.627601	0.733	0.047	3.6995e-94	10	Clec4d
480	2.48695e-77	0.896237	0.644	0.046	4.15743e-73	10	Prl2c3
481	1.74668e-68	0.427112	0.333	0.013	2.91993e-64	10	Cyp1a1
482	7.65599e-55	0.778918	0.867	0.137	1.27985e-50	10	Slc7a11
483	1.18633e-37	1.28015	0.933	0.272	1.98319e-33	10	Gsta4
484	5.04672e-33	0.720532	0.2	0.01	8.4366e-29	10	Car6
485	4.64479e-30	1.39437	0.933	0.338	7.7647e-26	10	Aldh3a1
486	1.22118e-29	0.415788	0.8	0.201	2.04144e-25	10	Cbr3
487	5.26502e-26	0.782337	1	0.925	8.80154e-22	10	Taldo1
488	6.17655e-26	1.01611	0.978	0.717	1.03253e-21	10	Blvrb
489	1.45457e-25	0.935772	1	0.936	2.43161e-21	10	Esd
490	8.70578e-25	1.34535	1	0.865	1.45534e-20	10	Gclm
491	2.80928e-24	0.626327	0.733	0.196	4.69627e-20	10	Itgb7
492	2.64165e-23	0.775661	1	0.897	4.41604e-19	10	Sqstm1
493	5.05126e-23	0.961913	1	0.999	8.44419e-19	10	Fth1
494	6.10429e-23	0.463444	0.956	0.55	1.02045e-18	10	Gbe1
495	2.34237e-22	0.738516	0.978	0.708	3.91575e-18	10	Creg1
496	1.41879e-21	0.460564	0.956	0.566	2.37179e-17	10	Gstm1
497	3.11858e-21	1.43535	1	0.955	5.21332e-17	10	Prdx1
498	2.80391e-20	0.405285	0.778	0.257	4.6873e-16	10	Afp
499	4.57249e-20	0.732743	1	0.821	7.64384e-16	10	Slc48a1
500	7.48648e-20	0.720534	1	0.908	1.25151e-15	10	Txnrd1
501	9.34445e-20	0.803766	0.978	0.812	1.56211e-15	10	Srxn1
502	5.46673e-19	1.23438	0.889	0.542	9.13874e-15	10	Nqo1
503	4.36755e-17	0.821739	0.956	0.523	7.30123e-13	10	Adh7
504	1.05543e-16	0.592799	0.689	0.249	1.76436e-12	10	Serpinb9b
505	1.7788e-16	0.447079	0.978	0.693	2.97362e-12	10	Gpr137b
506	1.81219e-16	0.512424	0.978	0.887	3.02944e-12	10	Pgd
507	2.68113e-16	0.721018	1	0.918	4.48204e-12	10	Prdx6
508	6.21825e-16	0.681533	1	0.979	1.0395e-11	10	Ftl1
509	2.39886e-14	0.421204	1	0.96	4.01018e-10	10	Txn1
510	5.84655e-13	0.440888	0.978	0.719	9.77368e-09	10	Hmox1
511	6.27792e-13	0.577289	1	0.906	1.04948e-08	10	Plin2
512	6.40835e-13	0.920283	0.889	0.576	1.07128e-08	10	Nid1
513	7.25574e-12	0.432137	0.978	0.767	1.21294e-07	10	Mgst2
514	2.15975e-11	0.408395	1	0.927	3.61045e-07	10	Eif4ebp1
515	2.44962e-11	0.41085	1	0.891	4.09504e-07	10	Slc3a2
516	1.34115e-10	0.686925	1	0.906	2.242e-06	10	Gsto1
517	6.19024e-09	0.415124	0.978	0.891	0.000103482	10	Akr1b3
518	9.13087e-09	0.403339	1	0.915	0.000152641	10	Ctsb
519	1.0021e-06	0.390988	1	0.895	0.0167521	10	Cyb5a
520	1.84717e-06	0.604736	1	0.962	0.0308792	10	Malat1
521	2.31445e-06	0.449698	0.978	0.83	0.0386906	10	Ero1l
522	4.958e-06	0.462972	0.956	0.806	0.0828829	10	Psph
523	9.8119e-06	0.570101	0.6	0.35	0.164025	10	Hist1h2bc
524	1.50608e-05	0.423598	1	0.93	0.251771	10	Ctsl
525	4.82752e-05	0.571927	0.689	0.501	0.807016	10	Ddit3
526	0.00384944	0.469329	1	0.905	1	10	Cryab
