# Supplementary material for: Adaptation and selection shape clonal evolution of tumors during residual disease and recurrence
Source: Nat Commun. 2020 Oct 6;11:5017. doi: 10.1038/s41467-020-18730-z (PMC7539014; doi:10.1038/s41467-020-18730-z)
Supplement: Supplementary file 6 — Supplementary Data 3 [file 41467_2020_18730_MOESM6_ESM.xlsx]

## Sheet: gsea_report_for_na_neg_15343643
Supplementary Data 3. Gene sets enriched in cells with Her2 expression (+dox).
NAME	GS<br> follow link to MSigDB	GS DETAILS	SIZE	ES	NES	NOM p-val	FDR q-val	FWER p-val	RANK AT MAX	LEADING EDGE
HALLMARK_E2F_TARGETS	HALLMARK_E2F_TARGETS	Details ...	193	-0.50513	-8.08236	0	0	0	3869	tags=79%, list=29%, signal=109%
HALLMARK_MYC_TARGETS_V1	HALLMARK_MYC_TARGETS_V1	Details ...	194	-0.421732	-6.89958	0	0	0	5463	tags=82%, list=41%, signal=138%
HALLMARK_G2M_CHECKPOINT	HALLMARK_G2M_CHECKPOINT	Details ...	191	-0.368254	-5.88127	0	0	0	3263	tags=61%, list=24%, signal=79%
HALLMARK_MTORC1_SIGNALING	HALLMARK_MTORC1_SIGNALING	Details ...	189	-0.297613	-4.77192	0	0	0	5973	tags=74%, list=45%, signal=132%
HALLMARK_ESTROGEN_RESPONSE_LATE	HALLMARK_ESTROGEN_RESPONSE_LATE	Details ...	162	-0.267982	-4.03721	0	0	0	2565	tags=46%, list=19%, signal=56%
HALLMARK_ESTROGEN_RESPONSE_EARLY	HALLMARK_ESTROGEN_RESPONSE_EARLY	Details ...	178	-0.219557	-3.44563	0	0	0	2584	tags=41%, list=19%, signal=50%
HALLMARK_CHOLESTEROL_HOMEOSTASIS	HALLMARK_CHOLESTEROL_HOMEOSTASIS	Details ...	64	-0.337496	-3.18258	0	0	0	3235	tags=58%, list=24%, signal=76%
HALLMARK_OXIDATIVE_PHOSPHORYLATION	HALLMARK_OXIDATIVE_PHOSPHORYLATION	Details ...	188	-0.197443	-3.16832	0	0	0	9048	tags=87%, list=68%, signal=267%
HALLMARK_MITOTIC_SPINDLE	HALLMARK_MITOTIC_SPINDLE	Details ...	194	-0.193885	-3.08335	0	0	0	8667	tags=84%, list=65%, signal=236%
HALLMARK_MYC_TARGETS_V2	HALLMARK_MYC_TARGETS_V2	Details ...	58	-0.338508	-3.02273	0	0	0	6780	tags=84%, list=51%, signal=171%
HALLMARK_UNFOLDED_PROTEIN_RESPONSE	HALLMARK_UNFOLDED_PROTEIN_RESPONSE	Details ...	111	-0.228191	-2.80664	0	0	0	9007	tags=90%, list=67%, signal=275%
HALLMARK_DNA_REPAIR	HALLMARK_DNA_REPAIR	Details ...	136	-0.187558	-2.5862	0	0.00021836	0.002	6259	tags=65%, list=47%, signal=122%
HALLMARK_INFLAMMATORY_RESPONSE	HALLMARK_INFLAMMATORY_RESPONSE	Details ...	134	-0.177879	-2.38311	0	0.00155176	0.014	3030	tags=40%, list=23%, signal=52%
HALLMARK_IL2_STAT5_SIGNALING	HALLMARK_IL2_STAT5_SIGNALING	Details ...	154	-0.163254	-2.36289	0.0019685	0.00144092	0.014	3048	tags=39%, list=23%, signal=50%
HALLMARK_P53_PATHWAY	HALLMARK_P53_PATHWAY	Details ...	185	-0.146133	-2.28321	0	0.00191795	0.02	3345	tags=39%, list=25%, signal=52%
HALLMARK_COMPLEMENT	HALLMARK_COMPLEMENT	Details ...	135	-0.155648	-2.11449	0	0.00581229	0.064	3383	tags=41%, list=25%, signal=54%
HALLMARK_KRAS_SIGNALING_UP	HALLMARK_KRAS_SIGNALING_UP	Details ...	147	-0.148453	-2.10466	0.00406504	0.0056375	0.066	1492	tags=26%, list=11%, signal=29%
HALLMARK_APICAL_JUNCTION	HALLMARK_APICAL_JUNCTION	Details ...	150	-0.151818	-2.10224	0.00208333	0.00532431	0.066	3248	tags=39%, list=24%, signal=51%
HALLMARK_KRAS_SIGNALING_DN	HALLMARK_KRAS_SIGNALING_DN	Details ...	91	-0.182947	-2.02423	0.00392157	0.00862617	0.109	1683	tags=31%, list=13%, signal=35%
HALLMARK_PI3K_AKT_MTOR_SIGNALING	HALLMARK_PI3K_AKT_MTOR_SIGNALING	Details ...	94	-0.175983	-1.9976	0.004329	0.00960336	0.125	9882	tags=91%, list=74%, signal=350%
HALLMARK_APOPTOSIS	HALLMARK_APOPTOSIS		138	-0.131409	-1.77219	0.014	0.0315374	0.382	3392	tags=38%, list=25%, signal=51%
HALLMARK_ANDROGEN_RESPONSE	HALLMARK_ANDROGEN_RESPONSE		87	-0.142678	-1.57964	0.0561122	0.07691	0.705	7469	tags=70%, list=56%, signal=158%
HALLMARK_PROTEIN_SECRETION	HALLMARK_PROTEIN_SECRETION		93	-0.141418	-1.5588	0.0479042	0.0819214	0.74	9323	tags=84%, list=70%, signal=276%
HALLMARK_HEDGEHOG_SIGNALING	HALLMARK_HEDGEHOG_SIGNALING		26	-0.256079	-1.53694	0.0669371	0.0860356	0.766	3264	tags=50%, list=24%, signal=66%
HALLMARK_GLYCOLYSIS	HALLMARK_GLYCOLYSIS		172	-0.100323	-1.52232	0.0655738	0.0881456	0.789	3724	tags=38%, list=28%, signal=52%
HALLMARK_APICAL_SURFACE	HALLMARK_APICAL_SURFACE		35	-0.214495	-1.48168	0.0655738	0.101705	0.851	2485	tags=40%, list=19%, signal=49%
HALLMARK_SPERMATOGENESIS	HALLMARK_SPERMATOGENESIS		66	-0.156613	-1.4644	0.073922	0.105525	0.865	1966	tags=30%, list=15%, signal=35%
HALLMARK_TNFA_SIGNALING_VIA_NFKB	HALLMARK_TNFA_SIGNALING_VIA_NFKB		178	-0.0948223	-1.45242	0.0803213	0.107708	0.879	3102	tags=33%, list=23%, signal=42%
HALLMARK_UV_RESPONSE_UP	HALLMARK_UV_RESPONSE_UP		130	-0.104498	-1.38438	0.110656	0.135267	0.929	4473	tags=44%, list=34%, signal=65%
HALLMARK_HEME_METABOLISM	HALLMARK_HEME_METABOLISM		157	-0.0911437	-1.33271	0.150206	0.162722	0.968	10703	tags=89%, list=80%, signal=444%
HALLMARK_HYPOXIA	HALLMARK_HYPOXIA		172	-0.0850466	-1.32365	0.132039	0.163613	0.974	3382	tags=34%, list=25%, signal=45%
HALLMARK_ALLOGRAFT_REJECTION	HALLMARK_ALLOGRAFT_REJECTION		112	-0.0938235	-1.1667	0.274029	0.282622	0.999	4242	tags=41%, list=32%, signal=60%
HALLMARK_WNT_BETA_CATENIN_SIGNALING	HALLMARK_WNT_BETA_CATENIN_SIGNALING		35	-0.142793	-1.00637	0.427984	0.453642	1	1914	tags=29%, list=14%, signal=33%
HALLMARK_FATTY_ACID_METABOLISM	HALLMARK_FATTY_ACID_METABOLISM		125	-0.0651947	-0.846811	0.652	0.667274	1	11314	tags=91%, list=85%, signal=592%
HALLMARK_REACTIVE_OXIGEN_SPECIES_PATHWAY	HALLMARK_REACTIVE_OXIGEN_SPECIES_PATHWAY		41	-0.0937638	-0.711611	0.846154	0.835786	1	8847	tags=76%, list=66%, signal=223%
