# Supplementary material for: Adaptation and selection shape clonal evolution of tumors during residual disease and recurrence
Source: Nat Commun. 2020 Oct 6;11:5017. doi: 10.1038/s41467-020-18730-z (PMC7539014; doi:10.1038/s41467-020-18730-z)
Supplement: Supplementary file 7 — Supplementary Data 4 [file 41467_2020_18730_MOESM7_ESM.xlsx]

## Sheet: gsea_report_for_na_pos_15343643
Supplementary Data 4. Gene sets enriched in cells following Her2 downregulation (-dox).
NAME	GS<br> follow link to MSigDB	GS DETAILS	SIZE	ES	NES	NOM p-val	FDR q-val	FWER p-val	RANK AT MAX	LEADING EDGE
HALLMARK_EPITHELIAL_MESENCHYMAL_TRANSITION	HALLMARK_EPITHELIAL_MESENCHYMAL_TRANSITION	Details ...	172	0.270035	4.0876	0	0	0	1796	tags=40%, list=13%, signal=46%
HALLMARK_INTERFERON_GAMMA_RESPONSE	HALLMARK_INTERFERON_GAMMA_RESPONSE	Details ...	161	0.214522	3.20307	0	0	0	5047	tags=59%, list=38%, signal=94%
HALLMARK_IL6_JAK_STAT3_SIGNALING	HALLMARK_IL6_JAK_STAT3_SIGNALING	Details ...	66	0.267622	2.6793	0	0	0	3928	tags=56%, list=29%, signal=79%
HALLMARK_MYOGENESIS	HALLMARK_MYOGENESIS	Details ...	137	0.191355	2.62132	0	0.00012069	0.001	3025	tags=42%, list=23%, signal=53%
HALLMARK_ANGIOGENESIS	HALLMARK_ANGIOGENESIS	Details ...	30	0.345345	2.24821	0	0.00167331	0.015	2519	tags=53%, list=19%, signal=66%
HALLMARK_BILE_ACID_METABOLISM	HALLMARK_BILE_ACID_METABOLISM	Details ...	79	0.204909	2.10493	0.00187617	0.00422505	0.042	6067	tags=66%, list=45%, signal=120%
HALLMARK_COAGULATION	HALLMARK_COAGULATION	Details ...	85	0.191535	2.10247	0	0.00362147	0.042	2013	tags=34%, list=15%, signal=40%
HALLMARK_INTERFERON_ALPHA_RESPONSE	HALLMARK_INTERFERON_ALPHA_RESPONSE	Details ...	81	0.194145	2.04697	0.00194553	0.0054479	0.07	5334	tags=59%, list=40%, signal=98%
HALLMARK_UV_RESPONSE_DN	HALLMARK_UV_RESPONSE_DN	Details ...	139	0.13586	1.9124	0.00609756	0.0133932	0.186	6752	tags=64%, list=51%, signal=128%
HALLMARK_XENOBIOTIC_METABOLISM	HALLMARK_XENOBIOTIC_METABOLISM	Details ...	144	0.135409	1.89686	0.00601202	0.0126801	0.197	3866	tags=42%, list=29%, signal=59%
HALLMARK_TGF_BETA_SIGNALING	HALLMARK_TGF_BETA_SIGNALING	Details ...	52	0.200267	1.74386	0.027027	0.0265681	0.4	8632	tags=85%, list=65%, signal=238%
HALLMARK_ADIPOGENESIS	HALLMARK_ADIPOGENESIS	Details ...	183	0.102471	1.60879	0.0368217	0.0469173	0.627	10176	tags=86%, list=76%, signal=358%
HALLMARK_PEROXISOME	HALLMARK_PEROXISOME	Details ...	81	0.101559	1.07422	0.341463	0.377288	1	5244	tags=49%, list=39%, signal=81%
HALLMARK_NOTCH_SIGNALING	HALLMARK_NOTCH_SIGNALING	Details ...	27	0.156813	0.961653	0.481836	0.487562	1	4832	tags=52%, list=36%, signal=81%
