# Supplementary material for: Adaptation and selection shape clonal evolution of tumors during residual disease and recurrence
Source: Nat Commun. 2020 Oct 6;11:5017. doi: 10.1038/s41467-020-18730-z (PMC7539014; doi:10.1038/s41467-020-18730-z)
Supplement: Supplementary file 8 — Supplementary Data 5 [file 41467_2020_18730_MOESM8_ESM.xlsx]

## Sheet: Alvarez_RNASeq_4598_Primary-Rec
Supplementary Data 5. DESeq2 results showing differentially expressed genes in recurrent as compared to primary tumors.
	Gene	baseMean	log2FoldChange	lfcSE	stat	pvalue	padj
1	Erbb2	3282.92	5.56482	0.338811	16.4245	< 2e-16	< 2e-16
2	Crispld2	816.542	5.1193	0.375025	13.6506	< 2e-16	< 2e-16
3	Gabrp	436.631	9.21843	0.765195	12.0472	< 2e-16	< 2e-16
4	Trpm3	227.871	7.38821	0.645858	11.4394	< 2e-16	< 2e-16
5	Hunk	143.465	6.9353	0.616743	11.245	< 2e-16	< 2e-16
6	Fam150b	41.9989	8.6855	0.794312	10.9346	< 2e-16	< 2e-16
7	Lcn2	1329.03	6.60608	0.643679	10.263	< 2e-16	< 2e-16
8	Mpzl2	113.716	5.52231	0.539198	10.2417	< 2e-16	< 2e-16
9	Ier3	479.144	3.04243	0.30421	10.0011	< 2e-16	< 2e-16
10	Hopx	94.5273	-3.57236	0.363458	-9.8288	< 2e-16	< 2e-16
11	Bcl2l14	46.9024	4.44579	0.455797	9.75388	< 2e-16	< 2e-16
12	Itga8	512.81	5.70668	0.586335	9.73281	< 2e-16	< 2e-16
13	Cwh43	48.9593	7.3791	0.781303	9.44461	< 2e-16	< 2e-16
14	Cldn2	53.7256	7.10185	0.756054	9.39331	< 2e-16	< 2e-16
15	Krt79	55.7237	9.33782	1.00055	9.33268	< 2e-16	< 2e-16
16	Krt7	1372.41	6.88243	0.743423	9.25776	< 2e-16	< 2e-16
17	Lypd3	69.6439	8.20936	0.8871	9.25416	< 2e-16	< 2e-16
18	Pglyrp1	62.0162	5.50054	0.596531	9.22088	< 2e-16	< 2e-16
19	Cpm	94.0452	5.2047	0.57308	9.08198	< 2e-16	< 2e-16
20	Tfap2c	244.774	6.77191	0.750329	9.02525	< 2e-16	< 2e-16
21	Ddr2	2157.91	-3.17844	0.35809	-8.87608	< 2e-16	5.1e-16
22	Slc30a2	75.2357	6.58808	0.742784	8.86944	< 2e-16	5.2e-16
23	Trf	10100.6	3.90994	0.441373	8.85858	< 2e-16	5.5e-16
24	S100a14	263.567	6.4687	0.732143	8.8353	< 2e-16	6.2e-16
25	Plekhb1	363.665	4.5067	0.510131	8.83439	< 2e-16	6.2e-16
26	Apol10b	207.462	-4.18095	0.476438	-8.77543	< 2e-16	1e-15
27	Lad1	537.833	4.94959	0.56942	8.69234	< 2e-16	2e-15
28	Chrm3	56.7162	5.4661	0.633339	8.63061	< 2e-16	3.4e-15
29	C1s1	189.912	-3.98166	0.467904	-8.50957	< 2e-16	9.3e-15
30	C1ra	147.519	-2.65225	0.31193	-8.5027	< 2e-16	9.6e-15
31	Faim2	237.733	5.47031	0.647265	8.45143	< 2e-16	1.4e-14
32	Smox	567.757	2.07071	0.245208	8.44471	< 2e-16	1.5e-14
33	Cck	41.222	7.02818	0.8416	8.35097	< 2e-16	3.2e-14
34	Dsg2	432.973	5.75361	0.689306	8.34696	< 2e-16	3.2e-14
35	Cdcp1	139.447	4.90989	0.588369	8.34492	< 2e-16	3.2e-14
36	Nipal2	85.1642	5.28457	0.634525	8.32839	< 2e-16	3.5e-14
37	Etv5	490.848	2.4901	0.299211	8.3222	< 2e-16	3.6e-14
38	Slc35f1	25.0447	6.25994	0.760349	8.23298	< 2e-16	7.4e-14
39	Prom1	149.528	6.06306	0.737419	8.222	< 2e-16	8e-14
40	Klhl40	42.8043	-6.09748	0.747349	-8.15881	3.4e-16	1.3e-13
41	Impact	508.937	-1.06957	0.132163	-8.09286	5.8e-16	2.2e-13
42	Ogn	633.43	-6.11284	0.759664	-8.04677	8.5e-16	3.1e-13
43	Galnt3	190.697	3.69262	0.462748	7.97975	1.5e-15	5.3e-13
44	Tgfa	237.063	4.15897	0.52253	7.95929	1.7e-15	6.1e-13
45	Emid1	299.521	4.17324	0.529279	7.88475	3.2e-15	1.1e-12
46	Tc2n	120.661	4.4891	0.57353	7.82714	5e-15	1.7e-12
47	Il23a	22.7043	6.71695	0.860882	7.8024	6.1e-15	2e-12
48	Tpd52l1	48.6901	4.24519	0.545715	7.77914	7.3e-15	2.4e-12
49	Stk26	73.9084	4.14267	0.532993	7.77246	7.7e-15	2.4e-12
50	Prss22	34.142	4.62047	0.594839	7.76759	8e-15	2.5e-12
51	Scara5	110.483	3.42241	0.440663	7.76651	8.1e-15	2.5e-12
52	Mia	86.349	7.92811	1.03047	7.6937	1.4e-14	4.3e-12
53	Tnfrsf19	44.4945	3.97806	0.517713	7.68391	1.5e-14	4.5e-12
54	Pgf	244.56	3.52236	0.460091	7.65579	1.9e-14	5.5e-12
55	Krt14	429.113	5.27343	0.689001	7.65374	2e-14	5.5e-12
56	Erbb3	289.722	4.33604	0.567246	7.64402	2.1e-14	5.8e-12
57	Prelp	361.521	-3.10053	0.406378	-7.62966	2.4e-14	6.4e-12
58	Pcsk6	216.103	3.93184	0.518462	7.58366	3.4e-14	9e-12
59	Hs6st2	42.4753	4.0621	0.535898	7.57999	3.5e-14	9.1e-12
60	Aplp1	50.9418	4.10102	0.542361	7.56142	4e-14	1e-11
61	Slc1a4	317.422	-1.64129	0.217797	-7.53587	4.9e-14	1.2e-11
62	Ankrd22	13.8365	7.02157	0.933777	7.51954	5.5e-14	1.4e-11
63	Slc1a2	38.3828	5.7695	0.77023	7.49062	6.9e-14	1.7e-11
64	Sh2d5	117.883	3.06891	0.410505	7.47593	7.7e-14	1.9e-11
65	Loxl2	296.965	2.52981	0.340564	7.42832	1.1e-13	2.6e-11
66	Lsr	172.952	3.84228	0.517657	7.42245	1.1e-13	2.7e-11
67	Kcna6	27.7564	4.67818	0.632036	7.40176	1.3e-13	3.1e-11
68	Proser2	21.2613	4.76135	0.647051	7.35854	1.9e-13	4.2e-11
69	Gpr39	39.2204	3.74635	0.51005	7.34507	2.1e-13	4.6e-11
70	Chmp4c	72.2666	5.12811	0.699345	7.33274	2.3e-13	5e-11
71	Serpinb5	126.153	5.66177	0.774955	7.30593	2.8e-13	6e-11
72	Lpar3	33.5731	4.96809	0.680338	7.30239	2.8e-13	6.1e-11
73	Aldoc	297.495	3.77983	0.517922	7.29807	2.9e-13	6.2e-11
74	Acox2	35.5596	5.17345	0.710017	7.28637	3.2e-13	6.7e-11
75	Dsg3	64.5768	8.0968	1.11884	7.23677	4.6e-13	9.5e-11
76	Gyltl1b	42.5057	5.7784	0.799289	7.22942	4.9e-13	9.9e-11
77	Slc15a1	20.9762	6.22016	0.861922	7.21662	5.3e-13	1.1e-10
78	Gjb1	12.7601	6.90866	0.95821	7.20997	5.6e-13	1.1e-10
79	Grhl2	235.377	5.63379	0.781673	7.20734	5.7e-13	1.1e-10
80	Ceacam1	81.7001	3.83856	0.53271	7.20573	5.8e-13	1.1e-10
81	Serpine2	787.129	2.95552	0.410886	7.19302	6.3e-13	1.2e-10
82	Mcpt8	10.2224	5.41689	0.758402	7.1425	9.2e-13	1.7e-10
83	Clca3a2	420.829	5.91828	0.830121	7.12941	1e-12	1.9e-10
84	F11r	472.778	2.14364	0.301639	7.10665	1.2e-12	2.2e-10
85	Sult2b1	18.1805	4.52313	0.636751	7.10345	1.2e-12	2.2e-10
86	Tns4	487.84	3.7658	0.531717	7.08234	1.4e-12	2.6e-10
87	Tnfrsf22	86.1145	1.65715	0.235112	7.04835	1.8e-12	3.2e-10
88	Mfsd7c	111.871	6.30912	0.898833	7.01923	2.2e-12	3.9e-10
89	Slc22a23	142.117	2.54525	0.362741	7.01672	2.3e-12	3.9e-10
90	Col9a2	209.828	5.47479	0.780404	7.01532	2.3e-12	3.9e-10
91	Ldhd	86.0602	3.09942	0.442081	7.01099	2.4e-12	4e-10
92	Mettl7a1	88.2002	-1.78289	0.255495	-6.97819	3e-12	5e-10
93	Cdh1	1057.95	4.25897	0.611817	6.96118	3.4e-12	5.6e-10
94	Clic5	91.7833	-4.17068	0.600267	-6.94804	3.7e-12	6.1e-10
95	Wwc1	182.049	3.65583	0.527101	6.93573	4e-12	6.6e-10
96	Plxdc1	445.083	-3.8045	0.548873	-6.93148	4.2e-12	6.7e-10
97	Bche	40.0696	4.0152	0.582669	6.89105	5.5e-12	8.8e-10
98	D630045J12Rik	406.011	3.56417	0.517343	6.88936	5.6e-12	8.9e-10
99	Actg2	45.8843	3.95118	0.574121	6.88213	5.9e-12	9.2e-10
100	Omd	28.9668	-6.01739	0.876807	-6.86284	6.8e-12	1e-09
101	Apol6	100.165	-4.6132	0.673227	-6.85238	7.3e-12	1.1e-09
102	Lbp	262.995	2.37301	0.346426	6.84997	7.4e-12	1.1e-09
103	Marveld2	51.0939	4.16687	0.609454	6.83706	8.1e-12	1.2e-09
104	AU018091	14.3034	6.04117	0.886226	6.81673	9.3e-12	1.4e-09
105	Irf6	195.825	4.69905	0.696842	6.74334	1.5e-11	2.3e-09
106	BC006965	70.775	5.22806	0.776406	6.73366	1.7e-11	2.4e-09
107	C1s2	21.3935	-3.0362	0.45151	-6.72456	1.8e-11	2.6e-09
108	Sdc2	2814.74	-2.23673	0.333147	-6.71395	1.9e-11	2.7e-09
109	St8sia1	182.223	5.46531	0.817815	6.68281	2.3e-11	3.3e-09
110	Fam89a	29.277	4.56253	0.683885	6.67149	2.5e-11	3.6e-09
111	E030013I19Rik	26.0651	6.3805	0.961349	6.63703	3.2e-11	4.5e-09
112	Kdf1	15.5853	6.22441	0.939355	6.62626	3.4e-11	4.8e-09
113	Tmprss11e	29.6109	5.03817	0.763164	6.60168	4.1e-11	5.6e-09
114	Shisa8	9.80351	6.2543	0.949065	6.58996	4.4e-11	6e-09
115	Slc7a5	565.543	2.69585	0.41072	6.56371	5.2e-11	7.1e-09
116	Col9a3	249.731	4.37685	0.668452	6.54775	5.8e-11	7.8e-09
117	Nfe2l3	48.7438	5.42152	0.828229	6.54592	5.9e-11	7.8e-09
118	Fermt1	167.772	6.20263	0.948482	6.53954	6.2e-11	8.1e-09
119	Btbd17	19.9713	6.68353	1.02207	6.5392	6.2e-11	8.1e-09
120	Foxa3	13.9217	6.06244	0.929101	6.52505	6.8e-11	8.8e-09
121	Gstm1	96.5825	-1.67367	0.256541	-6.52397	6.8e-11	8.8e-09
122	Spry4	146.235	1.95874	0.300511	6.51803	7.1e-11	9e-09
123	Stox2	121.716	3.25906	0.502119	6.49061	8.5e-11	1.1e-08
124	Gpx2	24.8592	6.79636	1.04889	6.47956	9.2e-11	1.1e-08
125	Tacstd2	90.802	5.64053	0.871304	6.47366	9.6e-11	1.2e-08
126	Tnnt3	139.478	-6.66414	1.03173	-6.45922	1.1e-10	1.3e-08
127	Ppap2c	400.768	1.62457	0.251725	6.45374	1.1e-10	1.3e-08
128	Nupr1	1347.23	-1.63379	0.253273	-6.4507	1.1e-10	1.3e-08
129	Id4	70.4881	4.72397	0.733083	6.44398	1.2e-10	1.4e-08
130	Spint1	177.805	5.30811	0.825772	6.42806	1.3e-10	1.5e-08
131	Igf1r	1293.48	1.47924	0.230253	6.42442	1.3e-10	1.6e-08
132	Rbp7	50.8056	3.42208	0.534043	6.40787	1.5e-10	1.7e-08
133	Tmc4	185.662	4.21301	0.659285	6.39028	1.7e-10	1.9e-08
134	Bspry	44.4209	4.20398	0.661207	6.35804	2e-10	2.4e-08
135	Esrp1	293.425	5.60415	0.883335	6.3443	2.2e-10	2.6e-08
136	Ppargc1a	90.1357	5.06238	0.798152	6.34262	2.3e-10	2.6e-08
137	Dsc2	91.3566	4.46622	0.705025	6.33485	2.4e-10	2.7e-08
138	Epcam	1118.17	5.54082	0.877764	6.31243	2.7e-10	3.1e-08
139	Megf6	421.308	4.75587	0.757202	6.28084	3.4e-10	3.8e-08
140	Tmem184a	24.9275	4.99065	0.795445	6.27403	3.5e-10	3.9e-08
141	Nkd2	716.587	3.19836	0.509844	6.27321	3.5e-10	3.9e-08
142	Slc2a6	62.7757	-2.74777	0.438734	-6.26295	3.8e-10	4.1e-08
143	Eya2	61.7019	4.16859	0.665656	6.26238	3.8e-10	4.1e-08
144	Eppk1	250.388	3.16601	0.506158	6.255	4e-10	4.3e-08
145	Enox1	134.924	-2.64768	0.423423	-6.25303	4e-10	4.3e-08
146	Igsf3	626.793	3.21889	0.514985	6.25045	4.1e-10	4.3e-08
147	Tmem40	34.6251	3.70592	0.594993	6.22852	4.7e-10	5e-08
148	Dll1	213.649	2.71015	0.43565	6.22094	4.9e-10	5.2e-08
149	Scube1	80.0832	4.2945	0.691	6.21491	5.1e-10	5.3e-08
150	Ptprn	49.6376	2.8922	0.465711	6.21028	5.3e-10	5.5e-08
151	Tmem140	196.536	-1.93639	0.312774	-6.19103	6e-10	6.1e-08
152	Tmem132c	35.48	3.18096	0.515125	6.17512	6.6e-10	6.7e-08
153	Myo5b	184.037	4.56696	0.741293	6.16081	7.2e-10	7.3e-08
154	Rab25	54.966	5.04219	0.819358	6.15383	7.6e-10	7.6e-08
155	Cxadr	317.052	3.77821	0.61427	6.15074	7.7e-10	7.7e-08
156	Pard6b	23.6016	4.42125	0.720615	6.13538	8.5e-10	8.4e-08
157	Cblc	22.4885	4.82754	0.788712	6.12079	9.3e-10	9.2e-08
158	Pon3	330.556	-2.53566	0.414441	-6.11827	9.5e-10	9.3e-08
159	Tspan13	125.986	2.01124	0.328761	6.11763	9.5e-10	9.3e-08
160	Dusp6	2152.4	1.31548	0.215797	6.0959	1.1e-09	1.1e-07
161	Mpzl1	266.561	2.66218	0.437373	6.08674	1.2e-09	1.1e-07
162	Chrdl1	137.122	-4.45058	0.732453	-6.07626	1.2e-09	1.2e-07
163	Cxcl12	456.695	-2.32834	0.383693	-6.06824	1.3e-09	1.2e-07
164	Epha7	52.5384	3.66835	0.604797	6.06543	1.3e-09	1.2e-07
165	Gne	373.799	1.73733	0.287256	6.048	1.5e-09	1.4e-07
166	2310007B03Rik	42.4555	7.30843	1.21227	6.02872	1.7e-09	1.5e-07
167	Sntb1	149.46	4.39898	0.730132	6.02491	1.7e-09	1.6e-07
168	Afap1l1	342.779	2.30715	0.383074	6.02273	1.7e-09	1.6e-07
169	Sh3bp4	373.069	1.1627	0.193555	6.00707	1.9e-09	1.7e-07
170	Trpv6	96.3924	6.35249	1.05877	5.99985	2e-09	1.8e-07
171	Tcaf1	443.341	1.73655	0.289621	5.99592	2e-09	1.8e-07
172	Ptprz1	34.8154	4.59592	0.767303	5.9897	2.1e-09	1.9e-07
173	Lgr4	244.355	2.35626	0.393632	5.98594	2.2e-09	1.9e-07
174	Camk1g	52.4641	-5.46919	0.915278	-5.97544	2.3e-09	2e-07
175	Ocln	37.2397	4.28367	0.718692	5.96037	2.5e-09	2.2e-07
176	Moxd1	509.342	2.83475	0.476229	5.95249	2.6e-09	2.3e-07
177	Mettl24	22.9501	-2.66301	0.447438	-5.95169	2.7e-09	2.3e-07
178	Tst	30.5608	3.17656	0.533876	5.94999	2.7e-09	2.3e-07
179	Car2	148.291	2.97334	0.499991	5.94678	2.7e-09	2.4e-07
180	Pkp1	954.12	3.20653	0.53924	5.9464	2.7e-09	2.4e-07
181	Dcn	3393.38	-3.72053	0.627163	-5.93231	3e-09	2.6e-07
182	Baiap2l1	28.5704	4.47387	0.757601	5.9053	3.5e-09	3e-07
183	Enpp3	180.51	3.04722	0.51619	5.90329	3.6e-09	3e-07
184	Dpysl3	1787.36	-2.88808	0.490318	-5.89021	3.9e-09	3.2e-07
185	AI661453	47.3029	3.69909	0.628708	5.88364	4e-09	3.4e-07
186	Agpat4	134.488	-1.72844	0.294232	-5.8744	4.2e-09	3.5e-07
187	Stra6	92.6354	2.60117	0.444918	5.84641	5e-09	4.2e-07
188	Cilp2	32.4013	-5.29426	0.905849	-5.84453	5.1e-09	4.2e-07
189	Ptprf	910.833	4.15487	0.712268	5.83329	5.4e-09	4.5e-07
190	Ccdc120	52.1722	2.42269	0.415669	5.82839	5.6e-09	4.6e-07
191	Spon2	80.4618	-5.41654	0.929885	-5.82496	5.7e-09	4.6e-07
192	Cpxm2	97.9538	3.1443	0.540617	5.81614	6e-09	4.9e-07
193	Col9a1	371.876	6.33101	1.09396	5.78725	7.2e-09	5.7e-07
194	Ptrf	1624.64	-2.21059	0.382692	-5.77644	7.6e-09	6.1e-07
195	Pkp3	213.827	2.72186	0.471278	5.77549	7.7e-09	6.1e-07
196	Csdc2	91.8932	3.11927	0.540223	5.77404	7.7e-09	6.1e-07
197	Slc1a1	19.0794	4.44782	0.773128	5.75302	8.8e-09	6.9e-07
198	Shroom2	114.334	2.56609	0.446065	5.75273	8.8e-09	6.9e-07
199	Cxcl13	295.565	-5.09597	0.886195	-5.7504	8.9e-09	6.9e-07
200	Abhd2	3849.62	1.68442	0.293188	5.74518	9.2e-09	7.1e-07
201	Dusp7	254.529	1.13134	0.197081	5.74048	9.4e-09	7.3e-07
202	Socs5	852.534	1.27007	0.221628	5.73065	1e-08	7.7e-07
203	Atp8a1	580.104	2.02255	0.354313	5.70838	1.1e-08	8.7e-07
204	Cd24a	460.24	3.42033	0.600232	5.69834	1.2e-08	9.2e-07
205	Ssbp2	106.363	-1.5628	0.274579	-5.69163	1.3e-08	9.5e-07
206	Adgrg2	94.5726	2.79025	0.490515	5.68841	1.3e-08	9.6e-07
207	St6galnac2	204.095	2.68724	0.47303	5.6809	1.3e-08	1e-06
208	Rcan2	232.853	-4.21972	0.743196	-5.67781	1.4e-08	1e-06
209	St14	233.71	4.24154	0.747092	5.67739	1.4e-08	1e-06
210	Serinc2	429.957	2.83861	0.500717	5.66909	1.4e-08	1.1e-06
211	Gbp11	54.817	-4.72456	0.838169	-5.63676	1.7e-08	1.3e-06
212	Prss8	44.4021	3.67227	0.651811	5.63396	1.8e-08	1.3e-06
213	Emb	948.693	2.23674	0.397815	5.62257	1.9e-08	1.4e-06
214	Gfra2	82.8655	-2.81084	0.502177	-5.5973	2.2e-08	1.6e-06
215	Tmem163	15.0881	4.52785	0.809368	5.59431	2.2e-08	1.6e-06
216	Il18r1	266.351	2.90827	0.52027	5.58992	2.3e-08	1.6e-06
217	Cdh19	16.2114	4.85839	0.870231	5.58288	2.4e-08	1.7e-06
218	4931406C07Rik	265.642	1.41154	0.253008	5.57905	2.4e-08	1.7e-06
219	Lgals7	23.6744	5.13833	0.923988	5.56104	2.7e-08	1.9e-06
220	Spry2	80.7615	1.24913	0.224669	5.55986	2.7e-08	1.9e-06
221	Wscd2	13.9346	-3.99443	0.719122	-5.55459	2.8e-08	2e-06
222	Cystm1	49.1712	2.5915	0.467904	5.53854	3e-08	2.1e-06
223	Areg	208.384	1.78535	0.32241	5.53751	3.1e-08	2.1e-06
224	Itgbl1	294.361	-4.08834	0.73876	-5.53406	3.1e-08	2.2e-06
225	Pde2a	897.033	2.96725	0.537925	5.51609	3.5e-08	2.4e-06
226	Lsp1	1106.69	-1.8735	0.340095	-5.50874	3.6e-08	2.5e-06
227	F3	108.377	2.96064	0.537719	5.50592	3.7e-08	2.5e-06
228	Serpinb2	17.6015	6.00967	1.0941	5.49278	4e-08	2.7e-06
229	Tbc1d2	29.9693	1.64343	0.299267	5.49151	4e-08	2.7e-06
230	Cmya5	283.318	-4.58231	0.834948	-5.48814	4.1e-08	2.7e-06
231	Lrp5	993.994	2.09639	0.382076	5.48684	4.1e-08	2.7e-06
232	Lamc2	832.114	3.50978	0.640512	5.47964	4.3e-08	2.8e-06
233	Rps6kl1	9.83254	4.28948	0.784817	5.46559	4.6e-08	3.1e-06
234	Chl1	156.831	2.60565	0.476994	5.46264	4.7e-08	3.1e-06
235	2310057J18Rik	5.61755	5.99622	1.10039	5.44919	5.1e-08	3.3e-06
236	Phlda2	22.2121	6.71993	1.23408	5.4453	5.2e-08	3.4e-06
237	Zfp750	18.1688	3.95593	0.726605	5.4444	5.2e-08	3.4e-06
238	Kank4	21.8391	3.97377	0.730354	5.44089	5.3e-08	3.5e-06
239	Vegfc	166.556	-1.45803	0.268011	-5.44018	5.3e-08	3.5e-06
240	Sox10	203.919	4.88076	0.897292	5.43943	5.3e-08	3.5e-06
241	P2rx5	38.6518	-3.12808	0.575914	-5.4315	5.6e-08	3.6e-06
242	Gprc5c	133.455	3.29649	0.608261	5.41953	6e-08	3.8e-06
243	Ildr1	53.4472	3.98278	0.735684	5.41372	6.2e-08	3.9e-06
244	Wnk4	48.5373	4.98879	0.921991	5.41089	6.3e-08	4e-06
245	C130026I21Rik	89.3938	-4.00046	0.739361	-5.41069	6.3e-08	4e-06
246	Fam180a	21.1091	-5.75576	1.0651	-5.40398	6.5e-08	4.1e-06
247	Atp6v1c2	99.2488	5.29035	0.980528	5.39541	6.8e-08	4.3e-06
248	Olfml3	1455.24	-1.71875	0.318584	-5.39496	6.9e-08	4.3e-06
249	Acta1	480.462	-7.71432	1.43079	-5.39164	7e-08	4.3e-06
250	Rgcc	137.274	-3.04656	0.565285	-5.38942	7.1e-08	4.4e-06
251	Klk8	50.0146	3.82574	0.710533	5.38432	7.3e-08	4.5e-06
252	Neb	420.426	-7.80775	1.45069	-5.3821	7.4e-08	4.5e-06
253	Mrpl52	347.732	-1.2561	0.233392	-5.38192	7.4e-08	4.5e-06
254	Fbxl2	85.8195	-2.48436	0.461795	-5.3798	7.5e-08	4.5e-06
255	Hhat	188.75	-1.2828	0.238999	-5.36737	8e-08	4.8e-06
256	Padi1	29.3888	3.02257	0.563165	5.36711	8e-08	4.8e-06
257	Myo18b	33.8785	-6.71329	1.2542	-5.35266	8.7e-08	5.2e-06
258	6030419C18Rik	213.416	-2.52357	0.471532	-5.35184	8.7e-08	5.2e-06
259	Srebf1	839.756	1.65544	0.3094	5.35049	8.8e-08	5.2e-06
260	Map7	77.9316	3.84964	0.719573	5.34989	8.8e-08	5.2e-06
261	Ankrd29	78.2856	-2.55088	0.477257	-5.34488	9e-08	5.4e-06
262	Dzip1	83.4973	-2.62863	0.49198	-5.34295	9.1e-08	5.4e-06
263	Spsb1	586.846	-1.26966	0.237895	-5.33708	9.4e-08	5.6e-06
264	Slc27a6	18.0283	3.76576	0.706107	5.33313	9.7e-08	5.7e-06
265	Slc5a3	2295.69	1.96997	0.369778	5.32744	1e-07	5.8e-06
266	Slit1	31.8428	3.08043	0.578324	5.32647	1e-07	5.8e-06
267	Inmt	14.5237	-7.80661	1.46622	-5.32431	1e-07	5.9e-06
268	Sh3gl3	42.386	-3.69017	0.69315	-5.32377	1e-07	5.9e-06
269	Sorbs2	337.035	2.22569	0.419454	5.30616	1.1e-07	6.4e-06
270	Pla2g16	523.084	-1.91994	0.36221	-5.30063	1.2e-07	6.6e-06
271	Fam185a	79.3319	-0.955843	0.180334	-5.30042	1.2e-07	6.6e-06
272	Epn3	43.5124	4.74482	0.895539	5.29828	1.2e-07	6.7e-06
273	Sowahb	10.2826	4.8929	0.926912	5.27871	1.3e-07	7.4e-06
274	H2-T10	142.618	-1.6464	0.312067	-5.27579	1.3e-07	7.5e-06
275	Cldn4	157.962	4.48933	0.850981	5.27548	1.3e-07	7.5e-06
276	B3galt5	36.953	3.57979	0.679325	5.26963	1.4e-07	7.7e-06
277	5430416O09Rik	26.6987	3.68784	0.700066	5.26786	1.4e-07	7.7e-06
278	Aspa	45.7489	3.92943	0.746377	5.26468	1.4e-07	7.8e-06
279	Nos1	30.642	-4.80277	0.912917	-5.2609	1.4e-07	8e-06
280	Stk39	291.91	1.895	0.360555	5.25579	1.5e-07	8.2e-06
281	Ckmt1	66.4773	4.66709	0.888969	5.25	1.5e-07	8.4e-06
282	Sp6	13.4391	4.11403	0.783857	5.24844	1.5e-07	8.4e-06
283	Slc25a35	21.1759	3.03494	0.578931	5.24232	1.6e-07	8.7e-06
284	Prr15l	16.0254	3.91145	0.747453	5.23304	1.7e-07	9e-06
285	Elovl7	73.7239	3.55205	0.678797	5.23286	1.7e-07	9e-06
286	Mrgprf	59.2726	-2.67584	0.51136	-5.23279	1.7e-07	9e-06
287	Esrp2	66.5219	4.37983	0.840559	5.21062	1.9e-07	1e-05
288	Ttn	2370.26	-6.24504	1.19923	-5.20753	1.9e-07	1e-05
289	Cldn3	253.878	4.73583	0.910347	5.20223	2e-07	1.1e-05
290	Sp140	189.351	-1.4925	0.287077	-5.19895	2e-07	1.1e-05
291	Cxxc5	333.794	1.23903	0.238344	5.19851	2e-07	1.1e-05
292	Mex3a	201.077	1.41835	0.272981	5.1958	2e-07	1.1e-05
293	Tmem102	24.1656	4.00978	0.7719	5.19469	2.1e-07	1.1e-05
294	Psmb8	1157.2	-2.17958	0.419885	-5.19088	2.1e-07	1.1e-05
295	Fgd6	490.739	1.27772	0.246852	5.17605	2.3e-07	1.2e-05
296	Epha4	38.1221	2.62661	0.50893	5.16104	2.5e-07	1.3e-05
297	Gzme	14.3699	3.59093	0.696083	5.15877	2.5e-07	1.3e-05
298	Apbb1	112.666	-1.68764	0.327178	-5.15817	2.5e-07	1.3e-05
299	Fzd7	482.636	1.72999	0.335648	5.15418	2.5e-07	1.3e-05
300	Ip6k3	75.9066	-4.91658	0.954123	-5.15298	2.6e-07	1.3e-05
301	Jdp2	348.74	-1.78168	0.346134	-5.14737	2.6e-07	1.4e-05
302	Arhgef5	746.683	0.846048	0.164515	5.14269	2.7e-07	1.4e-05
303	Igfbp5	1473.56	3.20866	0.623962	5.1424	2.7e-07	1.4e-05
304	Papln	193.369	3.07518	0.598657	5.1368	2.8e-07	1.4e-05
305	Cemip	539.121	-2.54873	0.496537	-5.13301	2.9e-07	1.4e-05
306	Nrap	70.8736	-4.79829	0.935101	-5.1313	2.9e-07	1.5e-05
307	Spsb4	39.6054	4.86043	0.949507	5.1189	3.1e-07	1.5e-05
308	Pvrl4	143.923	2.86097	0.558936	5.11861	3.1e-07	1.5e-05
309	Acy1	147.823	1.60653	0.313924	5.11756	3.1e-07	1.5e-05
310	Ndst1	1200.15	0.797817	0.1559	5.11749	3.1e-07	1.5e-05
311	Arhgap22	852.034	-1.63404	0.31934	-5.11693	3.1e-07	1.5e-05
312	Gdpd5	239.997	1.89674	0.370864	5.11438	3.1e-07	1.6e-05
313	Itga2	151.472	1.43134	0.280444	5.10383	3.3e-07	1.6e-05
314	Cadps2	76.4055	4.06845	0.797705	5.1002	3.4e-07	1.7e-05
315	Gstt1	112.41	2.33002	0.4569	5.09962	3.4e-07	1.7e-05
316	Gsn	2505.36	-1.29699	0.254384	-5.09855	3.4e-07	1.7e-05
317	Matn2	679.424	-2.17834	0.427305	-5.09786	3.4e-07	1.7e-05
318	Nck2	457.384	1.40724	0.276086	5.0971	3.4e-07	1.7e-05
319	Tdrd9	51.0338	-4.32974	0.85266	-5.07792	3.8e-07	1.9e-05
320	Zeb1	783.303	-1.68471	0.331912	-5.07577	3.9e-07	1.9e-05
321	Gsdma3	5.82386	6.02332	1.18821	5.06924	4e-07	1.9e-05
322	Cadm4	66.8307	3.59139	0.708511	5.06893	4e-07	1.9e-05
323	A530032D15Rik	41.5793	-2.65873	0.524914	-5.06508	4.1e-07	2e-05
324	Mmp10	93.2557	2.51414	0.496555	5.06316	4.1e-07	2e-05
325	Clca3a1	24.0248	3.7997	0.751418	5.05671	4.3e-07	2e-05
326	Nhsl1	1343.21	1.74005	0.344369	5.05286	4.4e-07	2.1e-05
327	Slc4a11	76.5409	4.45516	0.882285	5.04957	4.4e-07	2.1e-05
328	Mfi2	13.4022	4.74708	0.941548	5.04178	4.6e-07	2.2e-05
329	Isyna1	229.929	1.54272	0.306428	5.03453	4.8e-07	2.3e-05
330	Fgfrl1	240.38	1.88907	0.376055	5.02338	5.1e-07	2.4e-05
331	Slc6a2	276.456	-3.11434	0.620538	-5.01878	5.2e-07	2.4e-05
332	Gimap4	136.527	-1.30772	0.260717	-5.01587	5.3e-07	2.5e-05
333	Nrarp	80.5566	1.64317	0.327922	5.01085	5.4e-07	2.5e-05
334	Myh14	244.232	3.72099	0.743437	5.00511	5.6e-07	2.6e-05
335	Trpv4	176.823	2.32545	0.464861	5.00246	5.7e-07	2.6e-05
336	Lppr3	114.055	2.23508	0.447029	4.99984	5.7e-07	2.6e-05
337	Gdf5	14.5728	-7.91156	1.58243	-4.99963	5.7e-07	2.6e-05
338	Phc2	1050.35	0.847288	0.169471	4.99961	5.7e-07	2.6e-05
339	Frmd8	750.34	0.936161	0.187319	4.99769	5.8e-07	2.7e-05
340	Dkk3	91.3367	1.69303	0.339558	4.986	6.2e-07	2.8e-05
341	Chdh	99.7213	2.05306	0.411988	4.98329	6.3e-07	2.8e-05
342	Hey1	51.2454	2.70183	0.542476	4.98055	6.3e-07	2.9e-05
343	Ncmap	71.0872	3.44947	0.692885	4.97842	6.4e-07	2.9e-05
344	Slc26a2	380.752	1.44869	0.291059	4.97732	6.4e-07	2.9e-05
345	Cldn7	95.6887	3.45529	0.695247	4.96988	6.7e-07	3e-05
346	Btbd3	216.742	1.38396	0.278549	4.96847	6.7e-07	3e-05
347	Nbl1	529.83	-2.53237	0.509722	-4.96815	6.8e-07	3e-05
348	Csn3	738.826	6.51014	1.31381	4.95515	7.2e-07	3.2e-05
349	Ripk4	71.1565	3.96605	0.801303	4.9495	7.4e-07	3.3e-05
350	Gbp10	138.198	-4.04038	0.818581	-4.93583	8e-07	3.5e-05
351	Selm	217.198	-1.56537	0.317331	-4.93293	8.1e-07	3.6e-05
352	Id3	239.907	-0.905102	0.183672	-4.92781	8.3e-07	3.7e-05
353	Cbr2	334.117	-2.52985	0.513514	-4.92655	8.4e-07	3.7e-05
354	Ryr1	195.941	-6.41073	1.30176	-4.92468	8.5e-07	3.7e-05
355	Sorl1	467.182	1.59243	0.323391	4.92415	8.5e-07	3.7e-05
356	Sfmbt2	246.589	-1.08443	0.220247	-4.92371	8.5e-07	3.7e-05
357	Acvr1b	142.357	1.46473	0.297785	4.91876	8.7e-07	3.8e-05
358	BC021891	29.6507	4.33857	0.883486	4.91074	9.1e-07	3.9e-05
359	Stard10	113.554	2.48929	0.506922	4.9106	9.1e-07	3.9e-05
360	Mxra8	1426.77	-2.31292	0.471107	-4.90955	9.1e-07	3.9e-05
361	Ccdc129	34.3484	4.58015	0.933008	4.90902	9.2e-07	3.9e-05
362	Tgfbi	3013.72	-1.54889	0.31561	-4.90762	9.2e-07	3.9e-05
363	Slc24a3	72.4913	-2.27756	0.464194	-4.90649	9.3e-07	4e-05
364	Spint2	161.069	4.30005	0.878174	4.89658	9.8e-07	4.1e-05
365	Sostdc1	17.1507	5.25717	1.07375	4.89609	9.8e-07	4.1e-05
366	Camsap3	65.6297	4.29003	0.876257	4.89586	9.8e-07	4.1e-05
367	Marveld3	45.8365	4.64898	0.950615	4.8905	1e-06	4.2e-05
368	Htr5b	5.1687	5.52944	1.13079	4.8899	1e-06	4.2e-05
369	Fam160a1	259.189	1.56507	0.320472	4.88365	1e-06	4.4e-05
370	Nmnat2	32.2563	2.64278	0.541171	4.88345	1e-06	4.4e-05
371	Fam83h	191.455	2.04623	0.419156	4.88178	1.1e-06	4.4e-05
372	9330182L06Rik	20.7675	3.80816	0.780135	4.88141	1.1e-06	4.4e-05
373	Tert	38.537	1.94575	0.398657	4.88077	1.1e-06	4.4e-05
374	Hsd11b1	50.2837	-2.55258	0.524341	-4.86816	1.1e-06	4.7e-05
375	Arhgap31	1210.72	1.0534	0.216974	4.85495	1.2e-06	5e-05
376	Actn3	109.239	-6.36371	1.31184	-4.85097	1.2e-06	5.1e-05
377	Glipr1	407.652	-2.91688	0.60187	-4.84637	1.3e-06	5.2e-05
378	H60b	72.1631	-2.53324	0.523098	-4.84275	1.3e-06	5.2e-05
379	Bnipl	43.7821	4.46053	0.921284	4.84165	1.3e-06	5.3e-05
380	Mxd1	187.455	1.76474	0.364797	4.83759	1.3e-06	5.4e-05
381	Aqp1	1693.99	-2.27643	0.472254	-4.82035	1.4e-06	5.8e-05
382	Actn4	3341.64	1.63641	0.339506	4.81996	1.4e-06	5.8e-05
383	Tmem63a	478.642	0.951607	0.197462	4.81919	1.4e-06	5.8e-05
384	Wfdc2	252.271	2.8411	0.590393	4.81223	1.5e-06	6e-05
385	Sync	119.129	-1.88531	0.391794	-4.81198	1.5e-06	6e-05
386	A630077J23Rik	6.72091	5.89722	1.22672	4.80729	1.5e-06	6.1e-05
387	Wdpcp	100.838	-1.38779	0.288797	-4.80541	1.5e-06	6.2e-05
388	Cobl	96.5246	3.86942	0.806206	4.79955	1.6e-06	6.4e-05
389	Ldhb	60.5925	2.42807	0.506227	4.79641	1.6e-06	6.4e-05
390	Fgf15	6.32879	4.73452	0.9871	4.79639	1.6e-06	6.4e-05
391	Speg	287.553	-3.32988	0.694388	-4.79541	1.6e-06	6.4e-05
392	Krtcap3	38.2874	3.42602	0.714987	4.79172	1.7e-06	6.5e-05
393	Sec16b	189.391	-2.74084	0.572411	-4.78824	1.7e-06	6.6e-05
394	Hjurp	77.8921	1.50961	0.315414	4.78614	1.7e-06	6.7e-05
395	Ddit4l	61.0429	2.75234	0.575319	4.78402	1.7e-06	6.7e-05
396	Prokr2	24.5494	3.068	0.642451	4.77545	1.8e-06	7e-05
397	H2-M3	162.43	-1.43188	0.300256	-4.76889	1.9e-06	7.2e-05
398	2610528J11Rik	7.65983	5.45605	1.14522	4.76419	1.9e-06	7.4e-05
399	Cited4	38.1449	4.13586	0.868261	4.76338	1.9e-06	7.4e-05
400	Psmb10	578.085	-1.6989	0.35707	-4.75788	2e-06	7.6e-05
401	Elf5	68.9138	3.79785	0.799232	4.75188	2e-06	7.8e-05
402	Lyz1	252.615	-4.40262	0.927507	-4.74673	2.1e-06	8e-05
403	Pgpep1	295.673	1.02321	0.215745	4.74267	2.1e-06	8.1e-05
404	Krt18	3698.24	2.57264	0.543206	4.73602	2.2e-06	8.4e-05
405	Dock11	525.896	-1.26141	0.266644	-4.73071	2.2e-06	8.6e-05
406	Pdgfrl	297.097	-1.46106	0.308933	-4.72939	2.3e-06	8.6e-05
407	4930427A07Rik	144.534	1.56939	0.331964	4.72759	2.3e-06	8.6e-05
408	Six1	82.3045	-1.42213	0.301073	-4.72354	2.3e-06	8.8e-05
409	Slc16a9	23.1235	-2.95089	0.6248	-4.72295	2.3e-06	8.8e-05
410	Cited2	213.788	1.50848	0.319472	4.72178	2.3e-06	8.8e-05
411	Chka	220.245	1.41223	0.299181	4.72033	2.4e-06	8.9e-05
412	Trib1	289.907	1.75747	0.372888	4.71312	2.4e-06	9.2e-05
413	Vamp1	47.9261	2.24348	0.476194	4.71127	2.5e-06	9.2e-05
414	St8sia6	135.719	3.23472	0.686933	4.70893	2.5e-06	9.3e-05
415	Serpinf1	1257.62	-2.30027	0.488615	-4.70773	2.5e-06	9.4e-05
416	Il1rn	148.454	1.4525	0.309143	4.69848	2.6e-06	9.8e-05
417	Shisa2	38.2029	3.13875	0.668232	4.6971	2.6e-06	9.8e-05
418	Gprc5a	109.151	1.82321	0.388484	4.69314	2.7e-06	0.0001
419	Ctla2a	1765.36	-3.08589	0.657668	-4.69218	2.7e-06	0.0001
420	Gnpda1	74.5671	-1.17642	0.250799	-4.69071	2.7e-06	0.0001
421	1110008P14Rik	190.535	1.64447	0.350763	4.68827	2.8e-06	0.0001
422	Slco4a1	30.5884	2.94899	0.629535	4.68439	2.8e-06	0.0001
423	Nexn	56.5802	-2.49662	0.533092	-4.68327	2.8e-06	0.0001
424	Plcb4	206.389	-1.77267	0.378708	-4.68085	2.9e-06	0.0001
425	Fzd5	208.986	1.55598	0.332569	4.67868	2.9e-06	0.00011
426	Cxcl9	173.668	-3.7468	0.801523	-4.67461	2.9e-06	0.00011
427	Klf12	18.4312	2.25852	0.483318	4.67295	3e-06	0.00011
428	Wnt9a	221.221	-1.93807	0.414842	-4.67182	3e-06	0.00011
429	Galnt2	1678.99	0.975215	0.208933	4.66759	3e-06	0.00011
430	3110079O15Rik	17.7634	6.04904	1.29632	4.66631	3.1e-06	0.00011
431	Atp2a1	189.229	-6.63243	1.42135	-4.6663	3.1e-06	0.00011
432	Fas	43.5127	-1.82144	0.390499	-4.6644	3.1e-06	0.00011
433	Hmgn3	142.646	-0.914171	0.196083	-4.66216	3.1e-06	0.00011
434	Nipal4	15.6387	3.16022	0.677929	4.66158	3.1e-06	0.00011
435	Zdhhc23	11.4033	2.49955	0.536272	4.66098	3.1e-06	0.00011
436	Scara3	170.909	-3.66447	0.786569	-4.65881	3.2e-06	0.00011
437	Slc5a9	42.0046	5.20031	1.11641	4.65809	3.2e-06	0.00011
438	Plek2	43.9695	2.31565	0.497264	4.65679	3.2e-06	0.00011
439	Slc7a2	1432.23	-3.52156	0.757476	-4.64907	3.3e-06	0.00012
440	Dnajc18	323.324	-0.711507	0.153133	-4.64634	3.4e-06	0.00012
441	Adgrg3	43.2599	2.15947	0.464806	4.64595	3.4e-06	0.00012
442	St7	749.796	-3.55798	0.767386	-4.63649	3.5e-06	0.00012
443	Epb4.1l4b	65.2836	2.77109	0.597675	4.63644	3.5e-06	0.00012
444	Ust	285.415	-1.48881	0.321425	-4.63191	3.6e-06	0.00013
445	Lgr6	211.571	2.7575	0.595546	4.63021	3.7e-06	0.00013
446	Capza2	13074.9	-3.56169	0.769586	-4.62806	3.7e-06	0.00013
447	Lrrc16a	329.098	1.50875	0.326028	4.62766	3.7e-06	0.00013
448	Il17re	46.6268	3.6991	0.800065	4.6235	3.8e-06	0.00013
449	Ramp1	154.177	2.73174	0.591931	4.61497	3.9e-06	0.00014
450	Peli1	190.768	0.857052	0.185738	4.61431	3.9e-06	0.00014
451	Kcnk1	71.8524	4.8748	1.05726	4.61079	4e-06	0.00014
452	Sh3yl1	36.915	2.36422	0.512866	4.60981	4e-06	0.00014
453	Pcyt1b	197.535	1.86981	0.40568	4.60906	4e-06	0.00014
454	Fendrr	6.67547	-3.68242	0.799284	-4.60715	4.1e-06	0.00014
455	Mmp15	173.157	2.74609	0.596368	4.60469	4.1e-06	0.00014
456	Ctnnd1	2144.69	1.01991	0.221544	4.60364	4.2e-06	0.00014
457	2020-09-08	1151.71	-1.01239	0.219932	-4.6032	4.2e-06	0.00014
458	Ckb	407.894	-2.19966	0.478095	-4.60088	4.2e-06	0.00014
459	AA414768	50.269	-1.95682	0.42532	-4.60081	4.2e-06	0.00014
460	Nos2	90.3029	-2.75659	0.600171	-4.59302	4.4e-06	0.00015
461	Col25a1	30.4579	4.9224	1.07194	4.59207	4.4e-06	0.00015
462	Tmem79	60.2214	2.14478	0.467926	4.58359	4.6e-06	0.00015
463	Igsf9	97.0562	3.23237	0.70547	4.58186	4.6e-06	0.00015
464	Nol3	45.0794	-1.90635	0.416085	-4.58165	4.6e-06	0.00015
465	Arhgap24	194.023	-1.53839	0.335817	-4.58105	4.6e-06	0.00015
466	Sntb2	517.714	0.865872	0.189516	4.56886	4.9e-06	0.00016
467	Itgae	36.6649	-2.68004	0.587517	-4.56164	5.1e-06	0.00017
468	Tjp2	492.725	1.51997	0.334454	4.54462	5.5e-06	0.00018
469	Prss23	566.934	-1.66333	0.366461	-4.53889	5.7e-06	0.00019
470	Trem2	408.044	-1.8644	0.411187	-4.53418	5.8e-06	0.00019
471	Hhipl2	64.185	3.42943	0.756606	4.53265	5.8e-06	0.00019
472	P2rx6	11.5832	-2.92678	0.646322	-4.52837	5.9e-06	0.0002
473	H2-K2	113.271	-1.95688	0.432557	-4.52397	6.1e-06	0.0002
474	Rnf157	175.374	-1.48048	0.327265	-4.52379	6.1e-06	0.0002
475	Ovol2	6.47594	4.47764	0.989993	4.5229	6.1e-06	0.0002
476	Cd3g	10.1325	-4.83952	1.07032	-4.52154	6.1e-06	0.0002
477	Pik3ip1	119.63	-1.56683	0.34656	-4.5211	6.2e-06	0.0002
478	Efna5	202.854	2.55231	0.564853	4.51854	6.2e-06	0.0002
479	Igf1	745.644	-2.72326	0.602807	-4.51764	6.3e-06	0.0002
480	Rab11fip1	126.661	1.64522	0.364296	4.51617	6.3e-06	0.0002
481	Tinagl1	260.588	2.7537	0.610493	4.51061	6.5e-06	0.00021
482	Cthrc1	346.062	-2.85544	0.633297	-4.50885	6.5e-06	0.00021
483	Psmb9	323.116	-2.03795	0.452042	-4.50831	6.5e-06	0.00021
484	Fnbp1l	816.158	1.25041	0.277414	4.5074	6.6e-06	0.00021
485	Adcy8	13.5064	5.63918	1.25131	4.50661	6.6e-06	0.00021
486	Ankrd55	8.22831	-3.63651	0.807335	-4.50433	6.7e-06	0.00021
487	Pid1	441.744	-1.30185	0.289105	-4.50306	6.7e-06	0.00021
488	Atp6v0a4	17.4824	3.53297	0.785784	4.49611	6.9e-06	0.00022
489	Fgg	11.3221	3.46633	0.771271	4.49432	7e-06	0.00022
490	Osmr	570.062	1.28368	0.285729	4.49264	7e-06	0.00022
491	Casp12	466.972	-1.10893	0.246884	-4.49173	7.1e-06	0.00022
492	Pitpnc1	240.369	1.30893	0.291464	4.49086	7.1e-06	0.00022
493	Jup	1548.89	1.70999	0.381056	4.48752	7.2e-06	0.00023
494	Folr1	14.6206	4.09761	0.913491	4.48566	7.3e-06	0.00023
495	Chrnb1	110.887	1.79134	0.399512	4.48381	7.3e-06	0.00023
496	Phf11d	136.367	-2.39305	0.534387	-4.47813	7.5e-06	0.00024
497	Ido1	101.621	-4.12936	0.922547	-4.47604	7.6e-06	0.00024
498	Rab34	337.351	-1.11795	0.249923	-4.47319	7.7e-06	0.00024
499	Sox8	44.2097	3.92968	0.880043	4.46533	8e-06	0.00025
500	Ovol1	3.71482	5.06218	1.13367	4.46532	8e-06	0.00025
501	Slc25a48	19.8098	4.59282	1.02869	4.46472	8e-06	0.00025
502	Ttc39a	51.839	2.63654	0.59094	4.4616	8.1e-06	0.00025
503	Spns2	204.965	1.75126	0.39286	4.45772	8.3e-06	0.00026
504	Hspa1b	284.359	1.80411	0.40482	4.45657	8.3e-06	0.00026
505	Spp1	21209.4	1.82501	0.409622	4.45535	8.4e-06	0.00026
506	Sema6a	161.413	2.19884	0.493785	4.45302	8.5e-06	0.00026
507	Gng11	1014.85	-2.04811	0.460452	-4.44804	8.7e-06	0.00026
508	Prr5	57.2659	2.54791	0.573678	4.44136	8.9e-06	0.00027
509	Grb7	48.8379	4.07307	0.919658	4.4289	9.5e-06	0.00029
510	Ifnlr1	33.5894	3.12884	0.707124	4.42475	9.7e-06	0.00029
511	Dennd2d	35.9845	2.3727	0.536352	4.42377	9.7e-06	0.00029
512	Myh2	62.5287	-8.65428	1.95641	-4.42355	9.7e-06	0.00029
513	Plgrkt	153.764	-1.08927	0.246364	-4.4214	9.8e-06	0.0003
514	Csf3	16.4238	3.86626	0.875924	4.41392	1e-05	0.00031
515	Ddah2	319.765	-1.0057	0.227966	-4.41164	1e-05	0.00031
516	Prune2	2289.33	-2.0775	0.471101	-4.40989	1e-05	0.00031
517	Tnnc2	79.8427	-8.59056	1.95016	-4.40506	1.1e-05	0.00032
518	Gpx8	280.343	-1.83434	0.416685	-4.40223	1.1e-05	0.00032
519	Cav1	10701.8	-4.44175	1.00922	-4.40117	1.1e-05	0.00032
520	Rrad	67.9439	-2.00094	0.454647	-4.40109	1.1e-05	0.00032
521	Aldh18a1	474.846	-0.958028	0.217712	-4.40044	1.1e-05	0.00032
522	Med14	710.971	0.848522	0.192832	4.40032	1.1e-05	0.00032
523	Slco2a1	1061.81	1.62959	0.370723	4.39571	1.1e-05	0.00033
524	Sec14l5	40.6471	5.58263	1.27117	4.39172	1.1e-05	0.00033
525	Slc44a3	58.2156	3.20967	0.731254	4.38927	1.1e-05	0.00034
526	Myh1	240.343	-4.9047	1.11775	-4.38801	1.1e-05	0.00034
527	Casp4	120.971	-1.44225	0.328682	-4.38799	1.1e-05	0.00034
528	Bdh2	49.7689	-3.31909	0.756815	-4.38561	1.2e-05	0.00034
529	Gm12250	364.513	-3.03475	0.692129	-4.38466	1.2e-05	0.00034
530	Murc	19.5042	-4.0055	0.914242	-4.38122	1.2e-05	0.00034
531	Slc15a2	87.7896	1.77797	0.405821	4.38118	1.2e-05	0.00034
532	Lpar2	42.9449	2.31356	0.528515	4.37747	1.2e-05	0.00035
533	Cbr3	42.7539	-1.69248	0.387169	-4.37141	1.2e-05	0.00036
534	Fam169a	4.64778	4.25711	0.975951	4.36201	1.3e-05	0.00037
535	Epha3	550.746	-3.72938	0.855304	-4.3603	1.3e-05	0.00038
536	G0s2	215.209	-1.97913	0.453925	-4.36003	1.3e-05	0.00038
537	0610040J01Rik	50.0871	2.25645	0.517882	4.35709	1.3e-05	0.00038
538	Ephb2	203.953	-2.25114	0.516882	-4.35523	1.3e-05	0.00038
539	Spsb2	131.634	-0.852503	0.195843	-4.35299	1.3e-05	0.00039
540	Pcdhb21	50.6202	-1.45749	0.334854	-4.35262	1.3e-05	0.00039
541	Tnfsf11	33.0208	-2.78243	0.640012	-4.34747	1.4e-05	0.00039
542	Thbs4	91.3677	-3.68401	0.847523	-4.34679	1.4e-05	0.00039
543	Nkd1	11.2587	2.41585	0.555899	4.34584	1.4e-05	0.0004
544	Actn2	18.9608	-7.4477	1.71422	-4.34465	1.4e-05	0.0004
545	Ppic	1379.1	-2.08194	0.479398	-4.34282	1.4e-05	0.0004
546	Atp13a4	71.1604	4.29373	0.988707	4.34277	1.4e-05	0.0004
547	Cldnd1	153.767	1.22825	0.282903	4.3416	1.4e-05	0.0004
548	Klk6	3.44863	5.26684	1.21328	4.34099	1.4e-05	0.0004
549	Slit3	202.067	1.85183	0.426676	4.34014	1.4e-05	0.0004
550	Inadl	260.62	2.66793	0.61553	4.33436	1.5e-05	0.00041
551	Flnc	878.622	-1.91802	0.44324	-4.32728	1.5e-05	0.00042
552	Acpp	481.698	-2.14296	0.495932	-4.32108	1.6e-05	0.00044
553	Notch3	292.194	2.5351	0.58686	4.31977	1.6e-05	0.00044
554	Bbs7	84.1561	-1.57516	0.364721	-4.3188	1.6e-05	0.00044
555	Znrf3	171.426	1.17795	0.27305	4.31403	1.6e-05	0.00045
556	Erich2	31.0539	-2.89139	0.670488	-4.31237	1.6e-05	0.00045
557	Trdn	22.7108	-7.73048	1.7951	-4.30643	1.7e-05	0.00046
558	Tgtp2	90.3713	-3.23793	0.752552	-4.3026	1.7e-05	0.00047
559	Capn5	356.147	1.27927	0.297387	4.30171	1.7e-05	0.00047
560	Il20rb	45.5313	2.07355	0.482031	4.30169	1.7e-05	0.00047
561	Robo2	44.9487	-3.54732	0.824863	-4.3005	1.7e-05	0.00047
562	Gbp5	206.984	-2.24001	0.52137	-4.2964	1.7e-05	0.00048
563	Eln	2635.68	-3.64577	0.849081	-4.29379	1.8e-05	0.00048
564	Pof1b	21.7241	3.97497	0.926199	4.2917	1.8e-05	0.00049
565	Zfp651	338.419	-1.32321	0.308369	-4.291	1.8e-05	0.00049
566	Snx22	17.4587	3.19766	0.745219	4.29089	1.8e-05	0.00049
567	Gdf3	50.2753	-2.77701	0.648192	-4.28424	1.8e-05	0.0005
568	Prss16	21.4288	3.62213	0.846022	4.28136	1.9e-05	0.00051
569	D7Ertd443e	9.82649	3.8151	0.892117	4.27646	1.9e-05	0.00052
570	Gm1673	11.494	-3.05598	0.714921	-4.27456	1.9e-05	0.00052
571	Sema3b	174.407	3.21503	0.752202	4.27415	1.9e-05	0.00052
572	Thbs2	2003.77	1.95706	0.458067	4.27244	1.9e-05	0.00052
573	Myom2	49.7002	-8.8697	2.07655	-4.27136	1.9e-05	0.00053
574	Glipr2	283.359	-1.80596	0.422842	-4.27101	1.9e-05	0.00053
575	Adamdec1	11.5433	3.28347	0.769089	4.2693	2e-05	0.00053
576	Slc39a4	36.5382	2.84109	0.66548	4.26923	2e-05	0.00053
577	Mfsd2a	40.1446	3.41523	0.80042	4.2668	2e-05	0.00053
578	Adamts5	154.037	-1.87232	0.439206	-4.26296	2e-05	0.00054
579	Slc2a1	541.426	1.41731	0.33264	4.26078	2e-05	0.00055
580	Noxo1	39.8672	1.98018	0.464924	4.25914	2.1e-05	0.00055
581	Rasef	51.5309	3.85684	0.905546	4.25913	2.1e-05	0.00055
582	Ikbip	650.501	-1.03295	0.242604	-4.25777	2.1e-05	0.00055
583	Arhgef16	22.8799	4.34495	1.02173	4.25255	2.1e-05	0.00056
584	Pgm5	31.3584	-2.5549	0.60188	-4.24486	2.2e-05	0.00058
585	Hvcn1	119.922	-1.76068	0.414807	-4.24458	2.2e-05	0.00058
586	Bnc2	424.549	-2.42276	0.570897	-4.24377	2.2e-05	0.00058
587	Rassf4	730.022	1.28023	0.301742	4.24279	2.2e-05	0.00058
588	Ctbp2	332.371	0.628266	0.148128	4.24139	2.2e-05	0.00059
589	Gpd1l	408.111	0.923989	0.218137	4.23583	2.3e-05	0.0006
590	Gm10863	19.3562	2.6018	0.614375	4.23488	2.3e-05	0.0006
591	Srd5a1	27.9361	1.59233	0.376669	4.22739	2.4e-05	0.00062
592	Sfrp2	396.636	-3.53264	0.836081	-4.22524	2.4e-05	0.00062
593	Rtn3	1159.53	0.868791	0.205625	4.22513	2.4e-05	0.00062
594	Ssc5d	213.647	-2.87664	0.681285	-4.22238	2.4e-05	0.00063
595	Hspa1a	63.824	1.90771	0.451817	4.2223	2.4e-05	0.00063
596	D5Ertd605e	23.1537	-2.61355	0.619173	-4.22104	2.4e-05	0.00063
597	Tfrc	1063.04	1.71157	0.405578	4.22008	2.4e-05	0.00063
598	Slitrk2	5.91494	4.44694	1.05421	4.21827	2.5e-05	0.00064
599	Cyp4v3	174.995	-1.43271	0.33969	-4.21769	2.5e-05	0.00064
600	Cxcl1	27.7021	2.66909	0.634331	4.20773	2.6e-05	0.00067
601	Gkap1	71.1443	-1.46296	0.347729	-4.20719	2.6e-05	0.00067
602	Epdr1	97.3171	-2.567	0.610849	-4.20234	2.6e-05	0.00068
603	Tmem218	74.0074	-1.1983	0.285269	-4.20058	2.7e-05	0.00068
604	Mgp	2391.22	-1.83965	0.438362	-4.19664	2.7e-05	0.00069
605	Slc2a9	47.034	1.60704	0.383312	4.19252	2.8e-05	0.00071
606	Ephb4	542.917	1.70645	0.407539	4.18721	2.8e-05	0.00072
607	Prph	9.30293	-4.7676	1.13998	-4.18218	2.9e-05	0.00074
608	Il17b	4.95803	5.06137	1.21025	4.18207	2.9e-05	0.00074
609	Pde9a	39.8917	2.83646	0.678804	4.17862	2.9e-05	0.00075
610	Slc35e3	73.5619	1.42106	0.3401	4.17838	2.9e-05	0.00075
611	Met	15169	-4.32776	1.037	-4.17335	3e-05	0.00076
612	Xdh	1659.67	-1.41473	0.339006	-4.17317	3e-05	0.00076
613	Vdr	381.508	1.60012	0.383628	4.17103	3e-05	0.00077
614	Lef1	44.3697	3.18283	0.763156	4.17061	3e-05	0.00077
615	Il33	1459.53	-2.34953	0.563763	-4.16758	3.1e-05	0.00078
616	Dlgap1	6.93453	2.6004	0.624438	4.16439	3.1e-05	0.00079
617	Slc9b2	155.011	-4.18891	1.00618	-4.1632	3.1e-05	0.00079
618	S100a11	231.637	0.85023	0.204368	4.16028	3.2e-05	0.0008
619	Arhgap10	645.086	-1.34757	0.323913	-4.16028	3.2e-05	0.0008
620	Pcolce	1916.92	-1.49905	0.360505	-4.1582	3.2e-05	0.0008
621	Car12	52.587	2.55382	0.614352	4.15694	3.2e-05	0.0008
622	Wnt7b	548.994	1.76316	0.424304	4.15542	3.2e-05	0.00081
623	Rab15	191.435	2.42201	0.58301	4.15432	3.3e-05	0.00081
624	Tll2	3.29616	4.71716	1.13597	4.15255	3.3e-05	0.00082
625	Abhd14b	62.1514	1.42118	0.342444	4.15012	3.3e-05	0.00082
626	Tgif2	18.5469	3.56904	0.860157	4.14929	3.3e-05	0.00083
627	Usp6nl	449.525	1.03574	0.2497	4.14795	3.4e-05	0.00083
628	Trim47	364.76	-0.916601	0.22111	-4.14546	3.4e-05	0.00084
629	Morc4	277.998	1.8845	0.454655	4.14491	3.4e-05	0.00084
630	Mfge8	3344.06	1.91293	0.461524	4.14481	3.4e-05	0.00084
631	Cbx2	77.4154	1.20301	0.290339	4.14347	3.4e-05	0.00084
632	Grap	67.535	-1.24168	0.299799	-4.14171	3.4e-05	0.00085
633	Gpr161	45.2932	-1.25407	0.303063	-4.13799	3.5e-05	0.00086
634	Pcdh1	321.769	1.36235	0.329317	4.13689	3.5e-05	0.00086
635	Cst3	3468.42	-1.2611	0.305172	-4.1324	3.6e-05	0.00088
636	Tspan17	97.9827	-1.35706	0.328746	-4.12797	3.7e-05	0.00089
637	Matk	54.186	-1.65906	0.402703	-4.1198	3.8e-05	0.00092
638	Edar	4.88503	3.71801	0.902831	4.11817	3.8e-05	0.00093
639	Atp6v0d2	203.253	-3.66821	0.891691	-4.11377	3.9e-05	0.00094
640	Tpst1	178.404	-1.24949	0.303987	-4.11034	4e-05	0.00096
641	Mfsd6	311.637	1.48706	0.361884	4.10922	4e-05	0.00096
642	Myh4	106.613	-7.6464	1.86139	-4.10789	4e-05	0.00096
643	2510009E07Rik	601.91	-1.41378	0.34423	-4.10708	4e-05	0.00097
644	Mapkapk3	176.075	1.13695	0.277162	4.10211	4.1e-05	0.00099
645	Cpq	594.23	-1.29182	0.315595	-4.09329	4.3e-05	0.00102
646	2810459M11Rik	8.70356	3.77206	0.921527	4.09327	4.3e-05	0.00102
647	Fam114a1	845.362	-1.37957	0.337335	-4.08961	4.3e-05	0.00103
648	Cerk	644.981	-1.05136	0.257142	-4.08864	4.3e-05	0.00104
649	Gm5886	7.46571	6.30377	1.5423	4.08724	4.4e-05	0.00104
650	Cd3d	6.99641	-5.6581	1.3846	-4.08646	4.4e-05	0.00104
651	Il12rb1	22.9687	-2.42044	0.592647	-4.08412	4.4e-05	0.00105
652	Casp1	712.598	-1.44838	0.354647	-4.084	4.4e-05	0.00105
653	Cnksr1	42.7161	2.43838	0.597268	4.08256	4.5e-05	0.00106
654	Blcap	154.632	1.0977	0.269028	4.08023	4.5e-05	0.00107
655	Ggct	104.489	1.68176	0.41239	4.07807	4.5e-05	0.00107
656	Tm4sf1	3459.14	1.91928	0.471254	4.07271	4.6e-05	0.0011
657	Rbm47	306.178	1.80327	0.442846	4.07201	4.7e-05	0.0011
658	Thy1	307.411	1.41909	0.348817	4.0683	4.7e-05	0.00112
659	E130311K13Rik	48.6662	-1.02192	0.251243	-4.06748	4.8e-05	0.00112
660	Fkbp7	93.0731	-1.63493	0.402395	-4.06299	4.8e-05	0.00114
661	Zc3h12b	43.7655	-1.98636	0.489074	-4.06148	4.9e-05	0.00114
662	Aak1	1350.38	1.12545	0.277108	4.06142	4.9e-05	0.00114
663	Cyp24a1	3.84387	5.09697	1.25502	4.06125	4.9e-05	0.00114
664	Cldn23	7.90798	4.49938	1.10838	4.05942	4.9e-05	0.00115
665	AA467197	156.107	-1.913	0.471261	-4.05931	4.9e-05	0.00115
666	Ehf	260.482	3.70185	0.91281	4.05545	5e-05	0.00116
667	Coro2a	167.867	1.71089	0.422624	4.04826	5.2e-05	0.0012
668	Gnb4	500.89	-1.64748	0.407075	-4.04713	5.2e-05	0.0012
669	Gbp2	1835.42	-2.36665	0.584858	-4.04655	5.2e-05	0.0012
670	Tceal1	23.0149	-1.43552	0.354833	-4.04561	5.2e-05	0.00121
671	Cyb561	148.89	2.28787	0.56578	4.04374	5.3e-05	0.00121
672	Ticrr	116.769	1.41336	0.349528	4.04362	5.3e-05	0.00121
673	Ereg	5.80147	2.60284	0.64412	4.04092	5.3e-05	0.00123
674	Aim1	930.675	1.49046	0.368893	4.04036	5.3e-05	0.00123
675	Pgap1	145.396	1.11369	0.275695	4.03955	5.4e-05	0.00123
676	9530082P21Rik	84.1586	-0.988435	0.244768	-4.03825	5.4e-05	0.00123
677	Mrps6	306.878	1.36319	0.337982	4.03332	5.5e-05	0.00126
678	Cdh11	222.809	1.8402	0.456326	4.03264	5.5e-05	0.00126
679	Lmtk2	406.635	1.03391	0.256428	4.03197	5.5e-05	0.00126
680	Csrp2	497.065	-2.09887	0.520688	-4.03095	5.6e-05	0.00127
681	Jph2	158.773	-2.87097	0.712369	-4.03018	5.6e-05	0.00127
682	Sdc1	2148.86	1.18808	0.294827	4.02974	5.6e-05	0.00127
683	Lmntd2	10.6044	3.84044	0.953616	4.02724	5.6e-05	0.00128
684	Ndufv3	411.678	-0.840618	0.208793	-4.02608	5.7e-05	0.00128
685	Rbbp8nl	4.97815	4.93454	1.22604	4.02479	5.7e-05	0.00129
686	Dpt	266.449	-3.13698	0.77954	-4.02414	5.7e-05	0.00129
687	Mapk12	89.0362	-1.84799	0.459374	-4.02286	5.7e-05	0.0013
688	Bzw2	369.547	1.33384	0.332373	4.01307	6e-05	0.00135
689	Unc5c	87.3026	2.66984	0.666214	4.00748	6.1e-05	0.00138
690	Grem2	43.8585	2.25539	0.562808	4.00739	6.1e-05	0.00138
691	Gyk	239.968	1.29651	0.323567	4.00692	6.2e-05	0.00138
692	Sobp	43.3774	-2.90708	0.725653	-4.00616	6.2e-05	0.00138
693	Ifi30	880.234	-1.01698	0.254011	-4.00369	6.2e-05	0.00139
694	2810408A11Rik	24.2844	2.16556	0.541043	4.00257	6.3e-05	0.0014
695	Cmas	329.496	1.12402	0.280948	4.00083	6.3e-05	0.00141
696	Zfyve21	109.615	-0.991533	0.24785	-4.00054	6.3e-05	0.00141
697	Wnt10b	8.09193	-5.06768	1.26702	-3.99969	6.3e-05	0.00141
698	Ace	571.119	1.61854	0.404759	3.99877	6.4e-05	0.00141
699	Catip	12.9988	-2.35802	0.590016	-3.99653	6.4e-05	0.00142
700	Map2	196.036	1.97541	0.494661	3.99345	6.5e-05	0.00144
701	Osr1	174.304	-1.57679	0.394859	-3.99331	6.5e-05	0.00144
702	Gabpb1	174.745	0.655751	0.164237	3.99272	6.5e-05	0.00144
703	Llgl2	65.834	2.13858	0.535877	3.99081	6.6e-05	0.00145
704	Bambi	44.8932	2.24214	0.561909	3.99022	6.6e-05	0.00145
705	Pak2	1454.07	0.919769	0.230706	3.98676	6.7e-05	0.00147
706	Hook1	93.877	2.34917	0.589278	3.98652	6.7e-05	0.00147
707	Trib2	522.763	1.37125	0.343976	3.98646	6.7e-05	0.00147
708	Ube2cbp	35.3649	-1.34185	0.337058	-3.98106	6.9e-05	0.0015
709	Gata4	7.21087	4.78667	1.20268	3.98	6.9e-05	0.0015
710	Lactb	110.317	-1.1455	0.287816	-3.97999	6.9e-05	0.0015
711	Col12a1	5716.04	1.7947	0.451404	3.97582	7e-05	0.00153
712	Ltbr	351.226	0.606835	0.152711	3.97375	7.1e-05	0.00154
713	Klrb1b	60.26	2.05231	0.517066	3.96914	7.2e-05	0.00157
714	Setdb2	90.0015	-0.816077	0.205722	-3.96689	7.3e-05	0.00158
715	Wnk2	43.2079	4.09562	1.03279	3.9656	7.3e-05	0.00159
716	H2-Eb1	1644.93	-3.456	0.873908	-3.95465	7.7e-05	0.00166
717	Cntln	323.169	-1.99218	0.504387	-3.94971	7.8e-05	0.00169
718	Gbp4	466.742	-2.81159	0.712852	-3.94414	8e-05	0.00173
719	AW011738	28.279	1.72282	0.436833	3.94388	8e-05	0.00173
720	Ppp1r1b	7.08353	3.56125	0.903456	3.94181	8.1e-05	0.00174
721	Medag	866.624	-2.303	0.58466	-3.93904	8.2e-05	0.00176
722	P3h2	41.4607	1.8104	0.459889	3.93661	8.3e-05	0.00177
723	Ankrd2	15.9937	-5.06116	1.28585	-3.93603	8.3e-05	0.00178
724	Ugt8a	7.34366	4.37618	1.1123	3.93435	8.3e-05	0.00179
725	Scpep1	675.061	-1.08338	0.275469	-3.93285	8.4e-05	0.00179
726	Smtnl2	8.04815	2.8522	0.725551	3.93109	8.5e-05	0.0018
727	Gadd45g	160.149	-1.60465	0.40831	-3.92999	8.5e-05	0.00181
728	Serpinb9	399.536	-1.56567	0.398395	-3.92994	8.5e-05	0.00181
729	Dsp	1327.38	3.14862	0.801309	3.92934	8.5e-05	0.00181
730	Tspan11	161.988	-1.65493	0.421318	-3.92798	8.6e-05	0.00182
731	Arhgef37	10.7608	2.70261	0.688172	3.92724	8.6e-05	0.00182
732	Lix1l	530.112	-0.824922	0.210065	-3.92698	8.6e-05	0.00182
733	Psrc1	77.5752	1.37269	0.349789	3.92435	8.7e-05	0.00184
734	Htra1	2526.74	-2.03948	0.519723	-3.92418	8.7e-05	0.00184
735	Lgals1	14089.1	-1.43133	0.365235	-3.91893	8.9e-05	0.00188
736	Ntf5	4.87843	3.55106	0.906518	3.91725	9e-05	0.00189
737	Pdlim3	36.1979	-4.38851	1.12053	-3.91648	9e-05	0.00189
738	Rab3ip	161.346	1.27682	0.326239	3.91376	9.1e-05	0.00191
739	Vldlr	213.279	2.29193	0.585699	3.91315	9.1e-05	0.00191
740	Bcl2	304.92	1.17546	0.300642	3.90984	9.2e-05	0.00193
741	Slc39a8	98.6965	1.63454	0.418354	3.90708	9.3e-05	0.00195
742	C4b	371.968	-1.84457	0.472173	-3.90656	9.4e-05	0.00196
743	Mansc1	28.9837	1.75294	0.449031	3.90382	9.5e-05	0.00197
744	Dcbld1	84.5292	1.57557	0.403736	3.90248	9.5e-05	0.00198
745	Rmdn1	54.4969	-0.81982	0.210095	-3.90214	9.5e-05	0.00198
746	Mboat7	173.073	0.835853	0.214337	3.89971	9.6e-05	0.002
747	Gbp8	140.288	-3.01742	0.774991	-3.89349	9.9e-05	0.00205
748	Pgam2	7.85759	-6.83066	1.75505	-3.89201	9.9e-05	0.00206
749	Popdc3	14.8839	-3.33309	0.856402	-3.89197	9.9e-05	0.00206
750	Fbln5	449.351	1.76946	0.455033	3.88864	0.0001	0.00208
751	Ccdc122	68.5167	-1.8766	0.482799	-3.88692	0.0001	0.00209
752	9430020K01Rik	1625.02	-2.1798	0.561364	-3.88304	0.0001	0.00213
753	Nrip1	462.038	0.895819	0.230775	3.88179	0.0001	0.00213
754	Lrrc49	117.785	-0.772609	0.199103	-3.88044	0.0001	0.00214
755	Ptk7	1091.34	1.56934	0.404458	3.88011	0.0001	0.00214
756	Lyplal1	67.4166	-1.37255	0.353772	-3.87974	0.0001	0.00214
757	Nol4l	139.07	1.77919	0.458837	3.8776	0.00011	0.00216
758	Vti1b	545.117	-1.20655	0.31116	-3.87757	0.00011	0.00216
759	Samd10	41.8998	1.37713	0.355205	3.877	0.00011	0.00216
760	Fam160a2	212.983	1.34773	0.347667	3.87649	0.00011	0.00216
761	H19	400.371	-2.51	0.648169	-3.87244	0.00011	0.00219
762	1810019D21Rik	11.0898	3.13371	0.809448	3.87142	0.00011	0.0022
763	Rufy1	489.693	-1.08495	0.280627	-3.86615	0.00011	0.00225
764	Fbn2	132.401	1.92283	0.497466	3.86524	0.00011	0.00225
765	Spon1	990.53	1.32019	0.341721	3.86336	0.00011	0.00227
766	Ubd	23.292	-4.37413	1.13245	-3.86255	0.00011	0.00227
767	H2-Q4	732.312	-1.63191	0.422932	-3.85858	0.00011	0.0023
768	Krt23	15.4194	3.26257	0.845844	3.85717	0.00011	0.00231
769	Iqgap2	148.183	1.62865	0.422612	3.85378	0.00012	0.00234
770	Magee1	78.9632	-0.930209	0.24152	-3.85147	0.00012	0.00236
771	Cd44	2831.53	1.12884	0.293127	3.85102	0.00012	0.00236
772	Il11ra1	85.341	-0.935665	0.243067	-3.84941	0.00012	0.00238
773	Elp3	342.465	-0.574928	0.149474	-3.84634	0.00012	0.0024
774	Fxyd5	616.056	-1.05739	0.275037	-3.84455	0.00012	0.00242
775	Zfp7	142.682	1.62107	0.422115	3.84036	0.00012	0.00246
776	Stx2	424.008	-0.980663	0.255431	-3.83925	0.00012	0.00246
777	Arrdc1	203.856	1.09004	0.284056	3.83743	0.00012	0.00248
778	Clmn	210.386	3.73735	0.973961	3.83726	0.00012	0.00248
779	Atp2b1	1708.07	0.578648	0.150826	3.83654	0.00012	0.00248
780	Cdc14a	184.854	1.21092	0.315793	3.83453	0.00013	0.0025
781	Rbfox1	14.2464	-6.13522	1.60097	-3.83219	0.00013	0.00252
782	Fam229b	17.8341	-2.00792	0.524061	-3.83146	0.00013	0.00252
783	Ptprk	589.633	1.41547	0.369532	3.83044	0.00013	0.00253
784	Ttc39aos1	16.4974	2.99253	0.782112	3.82622	0.00013	0.00257
785	Adgra3	374.044	-1.80941	0.473104	-3.82455	0.00013	0.00259
786	Ttc12	71.5735	-1.7394	0.454925	-3.82349	0.00013	0.00259
787	Cyb5r3	1857.11	-0.965449	0.252532	-3.82307	0.00013	0.00259
788	Hal	94.3293	-2.44451	0.639494	-3.82257	0.00013	0.0026
789	Postn	15414.7	-2.15947	0.565078	-3.82154	0.00013	0.0026
790	Plet1	149.368	2.83907	0.743328	3.81941	0.00013	0.00262
791	Fam101b	1760.49	-2.73428	0.715963	-3.81903	0.00013	0.00262
792	Mavs	237.08	0.745018	0.195146	3.81774	0.00013	0.00263
793	Gm8909	78.1962	-1.36711	0.358457	-3.81389	0.00014	0.00267
794	Mpzl3	29.5218	1.33747	0.350735	3.81332	0.00014	0.00268
795	Grhl3	5.84626	4.93432	1.29408	3.81299	0.00014	0.00268
796	Atg3	350.915	-0.632987	0.166068	-3.81161	0.00014	0.00269
797	D630010B17Rik	4.4256	3.488	0.915329	3.81066	0.00014	0.00269
798	Plekho1	639.467	-1.00505	0.26384	-3.80931	0.00014	0.00271
799	Hebp1	328.258	-1.30954	0.343803	-3.80897	0.00014	0.00271
800	Kitl	504.284	1.57088	0.412554	3.80768	0.00014	0.00272
801	Suv420h1	575.544	0.599249	0.157445	3.80609	0.00014	0.00273
802	Cd63	1616.66	-0.903705	0.237549	-3.8043	0.00014	0.00275
803	Nenf	312.195	-1.08106	0.284209	-3.80374	0.00014	0.00275
804	Emilin1	1111.14	-1.80848	0.476	-3.79933	0.00015	0.00279
805	Prkcz	15.3343	2.72275	0.716653	3.79926	0.00015	0.00279
806	Cenpv	69.625	-1.07278	0.282613	-3.79594	0.00015	0.00283
807	Emp3	767.15	-1.20121	0.31661	-3.79397	0.00015	0.00285
808	Sdc4	2149.85	1.34681	0.355128	3.79246	0.00015	0.00286
809	Kit	149.84	1.49839	0.395148	3.79197	0.00015	0.00286
810	Tagln	178.451	2.53007	0.667534	3.79017	0.00015	0.00288
811	Ccdc13	5.17484	4.80917	1.26898	3.78981	0.00015	0.00288
812	Clcf1	122.185	1.48141	0.39091	3.78965	0.00015	0.00288
813	Lipg	480.118	-2.10402	0.555639	-3.78666	0.00015	0.00291
814	Smpdl3a	107.375	-1.73431	0.458069	-3.78612	0.00015	0.00291
815	Hscb	65.6628	-1.15186	0.304276	-3.78556	0.00015	0.00292
816	Myom3	8.76002	-7.0346	1.85861	-3.78487	0.00015	0.00292
817	Mylpf	99.7575	-5.13553	1.35696	-3.78459	0.00015	0.00292
818	Clint1	1266.67	0.706691	0.186924	3.78062	0.00016	0.00296
819	Stfa3	9.20758	3.99874	1.05824	3.77867	0.00016	0.00298
820	Pdlim2	218.128	-1.43004	0.378591	-3.77726	0.00016	0.00299
821	Strbp	412.382	1.48658	0.393571	3.77716	0.00016	0.00299
822	Klhl30	266.513	-2.47528	0.655713	-3.77494	0.00016	0.00302
823	Atp8b4	32.3172	-1.39644	0.370368	-3.77041	0.00016	0.00307
824	Nlrc5	526.027	-2.11826	0.561878	-3.76995	0.00016	0.00307
825	Riok3	1097.74	-0.632312	0.167756	-3.76924	0.00016	0.00308
826	Serpinb6b	160.561	-2.68316	0.712008	-3.76844	0.00016	0.00308
827	Arl2	226.23	-0.808733	0.214629	-3.76805	0.00016	0.00308
828	Hmcn1	226.156	1.53387	0.407224	3.76666	0.00017	0.0031
829	Ifi47	542.805	-1.89324	0.502706	-3.7661	0.00017	0.0031
830	Nat9	109.355	-0.834535	0.221592	-3.76609	0.00017	0.0031
831	Zfp449	80.7775	-1.36113	0.36154	-3.7648	0.00017	0.00311
832	Trpv2	202.402	-1.25899	0.334464	-3.7642	0.00017	0.00311
833	Pdgfra	2409.18	-1.57741	0.419157	-3.76329	0.00017	0.00312
834	Ntn1	896.455	-1.52364	0.4049	-3.76301	0.00017	0.00312
835	Slc35c1	69.7973	1.15923	0.308114	3.76233	0.00017	0.00312
836	Amot	368.374	-1.48292	0.394194	-3.7619	0.00017	0.00313
837	Shf	365.763	1.92778	0.512683	3.76019	0.00017	0.00314
838	Fhdc1	191.205	2.377	0.632272	3.75946	0.00017	0.00315
839	Jag1	618.797	1.25555	0.334002	3.75911	0.00017	0.00315
840	Cacna1s	24.7001	-6.06577	1.61426	-3.75762	0.00017	0.00316
841	Asrgl1	87.9139	-1.27214	0.338552	-3.75758	0.00017	0.00316
842	Ebf2	14.5674	1.78917	0.476173	3.75739	0.00017	0.00316
843	Pvalb	12.1351	-7.58584	2.01922	-3.75682	0.00017	0.00316
844	Lonrf1	56.219	1.28916	0.343201	3.75627	0.00017	0.00317
845	Rbm12	287.056	0.736951	0.196555	3.74933	0.00018	0.00325
846	Atp6v1g1	617.263	-0.970193	0.258885	-3.74759	0.00018	0.00327
847	Fam124a	25.7002	-4.58805	1.22454	-3.74677	0.00018	0.00328
848	Dusp27	9.51359	-4.29242	1.14599	-3.74561	0.00018	0.00329
849	Rprl1	56.6793	-3.54115	0.945506	-3.74524	0.00018	0.00329
850	Extl1	74.1531	3.17435	0.847607	3.74508	0.00018	0.00329
851	Ppap2a	193.198	-1.56881	0.419619	-3.73866	0.00019	0.00337
852	Itprip	740.317	0.837334	0.223999	3.73812	0.00019	0.00337
853	Trpc1	25.6295	-1.63099	0.436391	-3.73744	0.00019	0.00338
854	Lyve1	96.739	-2.01548	0.539395	-3.73656	0.00019	0.00338
855	B2m	6265.36	-1.68852	0.452187	-3.73412	0.00019	0.00341
856	Aatk	50.7567	1.53683	0.41168	3.73308	0.00019	0.00342
857	Ifit3b	95.1779	-2.12331	0.569318	-3.72957	0.00019	0.00347
858	Mef2a	1344	-0.652135	0.174875	-3.72916	0.00019	0.00347
859	Shpk	40.2719	-1.27169	0.341163	-3.72752	0.00019	0.00349
860	Hexb	1829.92	-1.3921	0.373813	-3.72405	0.0002	0.00353
861	Alox5ap	251.683	-1.50684	0.404737	-3.72301	0.0002	0.00354
862	Ngly1	311.413	-0.718764	0.193121	-3.72182	0.0002	0.00355
863	Flrt3	102.904	1.73521	0.466232	3.72177	0.0002	0.00355
864	Gdf10	16.0647	-3.21378	0.863651	-3.72116	0.0002	0.00356
865	Ptgfr	29.1956	-3.04896	0.81962	-3.71997	0.0002	0.00357
866	Mybpc2	39.2464	-5.14382	1.38278	-3.71991	0.0002	0.00357
867	Kbtbd11	272.065	-1.91773	0.515763	-3.71824	0.0002	0.00359
868	2810468N07Rik	10.149	3.13574	0.843781	3.7163	0.0002	0.00361
869	Adck3	91.3707	-1.5991	0.430758	-3.71229	0.00021	0.00366
870	Tbc1d30	44.504	1.47568	0.397545	3.71199	0.00021	0.00366
871	Aqp3	8.7505	3.66708	0.987995	3.71164	0.00021	0.00366
872	Pak4	152.751	1.61631	0.435568	3.7108	0.00021	0.00367
873	Etv4	276.953	0.833596	0.224662	3.71044	0.00021	0.00367
874	Itk	11.7611	-2.36022	0.636248	-3.70959	0.00021	0.00368
875	Wfdc5	2.98631	5.01516	1.35244	3.70825	0.00021	0.0037
876	Wdr5	350.282	0.591804	0.159605	3.70792	0.00021	0.0037
877	Sohlh1	5.94966	-4.4821	1.20896	-3.70741	0.00021	0.0037
878	Rtkn	245.779	1.71292	0.46208	3.70698	0.00021	0.0037
879	Ctsh	787.444	0.661416	0.178685	3.70158	0.00021	0.00378
880	Osbpl6	16.2906	3.68243	0.995264	3.69996	0.00022	0.0038
881	Ccdc39	20.5137	-2.87054	0.776725	-3.69569	0.00022	0.00385
882	Iqcd	10.464	-3.45602	0.935166	-3.69562	0.00022	0.00385
883	Rgs10	501.547	-1.29439	0.350385	-3.69419	0.00022	0.00387
884	Scml4	128.171	2.08555	0.564641	3.69358	0.00022	0.00387
885	Rps24	1407.96	-1.05266	0.285005	-3.69347	0.00022	0.00387
886	Tnfrsf18	21.7664	2.34344	0.634908	3.69099	0.00022	0.00391
887	Gpnmb	42.1897	-3.24335	0.878934	-3.6901	0.00022	0.00392
888	Artn	35.6346	-1.93692	0.525229	-3.68776	0.00023	0.00395
889	Gm1966	40.2708	-3.8988	1.05755	-3.68665	0.00023	0.00396
890	Gng2	496.515	-1.51172	0.410174	-3.68555	0.00023	0.00397
891	Hcfc1	1174.15	0.832503	0.225897	3.68533	0.00023	0.00397
892	Stk32c	9.50277	-3.30732	0.897715	-3.68416	0.00023	0.00399
893	H2-Q10	80.5928	-2.04838	0.556236	-3.68258	0.00023	0.004
894	Dgcr2	493.057	0.89947	0.24426	3.68243	0.00023	0.004
895	Tcea3	14.2302	-2.67915	0.727631	-3.68202	0.00023	0.004
896	Acsl4	4448.69	1.53417	0.416674	3.68193	0.00023	0.004
897	Mitf	211.262	-1.11317	0.302617	-3.67847	0.00023	0.00405
898	Irf4	139.382	-3.49239	0.949506	-3.67811	0.00023	0.00405
899	Pfkp	1200.51	1.44179	0.392185	3.67629	0.00024	0.00408
900	Vprbp	301.248	0.746267	0.203066	3.675	0.00024	0.00409
901	Angptl7	212.055	-3.40743	0.92767	-3.67311	0.00024	0.00412
902	Ppp1r26	20.279	2.76987	0.75475	3.66991	0.00024	0.00416
903	Kctd2	138.368	-0.648094	0.176601	-3.66982	0.00024	0.00416
904	Kng2	8.98411	2.83916	0.773743	3.66939	0.00024	0.00417
905	Sptbn2	321.911	3.13461	0.854508	3.66832	0.00024	0.00418
906	Efemp2	564.324	-0.729621	0.198919	-3.66792	0.00024	0.00418
907	Htatsf1	502.58	-0.912835	0.248934	-3.66698	0.00025	0.00419
908	Prkar1a	1888.07	0.670748	0.182958	3.66613	0.00025	0.0042
909	Fam13c	37.0308	-2.35799	0.644188	-3.66041	0.00025	0.00429
910	Fam179a	20.3066	2.67979	0.732125	3.66028	0.00025	0.00429
911	Lipk	6.70152	4.9373	1.34934	3.65905	0.00025	0.00431
912	Tnfrsf23	384.063	1.44631	0.395306	3.65872	0.00025	0.00431
913	Hgf	154.763	-2.09992	0.574023	-3.65825	0.00025	0.00431
914	Plekhg6	17.181	3.4871	0.953243	3.65815	0.00025	0.00431
915	Brdt	18.3111	-1.79358	0.490325	-3.65794	0.00025	0.00431
916	Dnm1	633.659	-2.43091	0.664693	-3.65719	0.00025	0.00431
917	Slc29a3	275.26	1.10663	0.302696	3.65592	0.00026	0.00433
918	Gbp9	503.425	-2.307	0.631394	-3.65382	0.00026	0.00436
919	BC016548	3.91769	4.48778	1.22882	3.65211	0.00026	0.00439
920	Adgrg6	453.091	1.21821	0.333794	3.6496	0.00026	0.00442
921	Fzd9	8.47082	3.27191	0.896622	3.64915	0.00026	0.00443
922	Ldha	2709.06	0.677906	0.185914	3.64635	0.00027	0.00447
923	Nox4	413.543	-1.62572	0.44593	-3.64568	0.00027	0.00448
924	Tnfrsf1a	334.168	1.04655	0.287099	3.64527	0.00027	0.00448
925	Hoxa2	26.716	1.76521	0.484355	3.64445	0.00027	0.00449
926	Ecscr	137.599	-1.55159	0.426186	-3.64064	0.00027	0.00455
927	Slc25a3	884.439	0.987724	0.271356	3.63995	0.00027	0.00456
928	Esyt3	256.412	2.20989	0.607311	3.63881	0.00027	0.00457
929	Mr1	198.089	-1.17324	0.322461	-3.6384	0.00027	0.00458
930	Prtn3	11.6437	3.02024	0.830221	3.63788	0.00027	0.00458
931	Mndal	87.0606	-2.25244	0.619517	-3.6358	0.00028	0.00461
932	Pvrl2	103.28	1.29951	0.357433	3.63567	0.00028	0.00461
933	Prom2	65.3638	3.3285	0.915628	3.63521	0.00028	0.00461
934	Gstt3	107.065	1.27348	0.35038	3.63457	0.00028	0.00462
935	Ndrg1	953.481	1.35999	0.374305	3.63338	0.00028	0.00464
936	Brms1l	259.154	-0.972809	0.267774	-3.63295	0.00028	0.00464
937	Ndnf	46.0333	-3.43818	0.947815	-3.62748	0.00029	0.00473
938	Faah	29.1835	2.36682	0.652487	3.62738	0.00029	0.00473
939	Flrt2	623.439	-1.78673	0.492775	-3.62585	0.00029	0.00475
940	Il15	53.4217	-1.5256	0.420888	-3.62473	0.00029	0.00477
941	Pax6	10.3749	-5.9521	1.64371	-3.62114	0.00029	0.00483
942	Rab13	160.714	-1.62489	0.448775	-3.62072	0.00029	0.00483
943	Zfp940	23.9453	-1.41343	0.390382	-3.62063	0.00029	0.00483
944	Pla2g2e	6.23895	-6.52622	1.80399	-3.61765	0.0003	0.00488
945	Copz2	141.698	-1.34447	0.372035	-3.61381	0.0003	0.00495
946	Insl6	28.5474	-2.50874	0.694316	-3.61326	0.0003	0.00495
947	9330159F19Rik	13.68	3.64086	1.00833	3.61077	0.00031	0.005
948	Prickle1	191.811	1.66628	0.461568	3.61004	0.00031	0.005
949	Cog5	261.62	-0.625908	0.173569	-3.60611	0.00031	0.00507
950	Arhgap8	29.6752	2.42587	0.672786	3.60571	0.00031	0.00507
951	Sgca	4.85876	-6.14926	1.70543	-3.6057	0.00031	0.00507
952	Pamr1	33.4342	-3.39894	0.94268	-3.60561	0.00031	0.00507
953	Pltp	411.156	-2.02436	0.561744	-3.6037	0.00031	0.0051
954	Enpp2	292.575	-1.71746	0.476692	-3.60287	0.00031	0.00511
955	Fxyd3	150.209	4.50662	1.25117	3.60194	0.00032	0.00512
956	Fhod3	131.339	-1.55014	0.430434	-3.60134	0.00032	0.00513
957	Atp1a1	4514.69	1.35218	0.375576	3.60029	0.00032	0.00515
958	Rcor2	57.6757	-1.23936	0.34475	-3.59497	0.00032	0.00525
959	Chadl	13.0742	3.46492	0.965495	3.58875	0.00033	0.00537
960	Des	123.395	-3.09233	0.861845	-3.58803	0.00033	0.00538
961	Kif5c	95.3518	-1.79465	0.500261	-3.58742	0.00033	0.00538
962	Psd	27.0201	-2.17121	0.605343	-3.58675	0.00033	0.00539
963	Pet100	232.105	-0.832897	0.232245	-3.58629	0.00034	0.0054
964	Celsr2	147.484	2.77961	0.775438	3.58456	0.00034	0.00543
965	Ptchd1	48.6266	-3.4782	0.970836	-3.58268	0.00034	0.00546
966	Alcam	492.893	1.46912	0.410233	3.58119	0.00034	0.00549
967	Klhdc7a	47.3492	3.74573	1.0461	3.58066	0.00034	0.00549
968	Rpl4	6604.32	-0.733921	0.204992	-3.58025	0.00034	0.00549
969	2310030G06Rik	38.5318	1.39211	0.388883	3.57976	0.00034	0.0055
970	Wdr77	326.06	0.605814	0.169272	3.57893	0.00035	0.00551
971	Palmd	132.064	1.22114	0.341578	3.57501	0.00035	0.00559
972	Dag1	1455.74	1.52527	0.426685	3.5747	0.00035	0.00559
973	Calml4	26.0359	-2.14875	0.601226	-3.57395	0.00035	0.0056
974	B4galt2	116.214	-1.43262	0.401003	-3.57259	0.00035	0.00562
975	Hrasls	17.3757	-3.72775	1.04379	-3.57136	0.00036	0.00564
976	Nr4a1	79.7486	1.85183	0.51899	3.56815	0.00036	0.00571
977	Ifit3	228.461	-2.06735	0.579608	-3.56681	0.00036	0.00573
978	Adcy1	116.042	-3.46501	0.97148	-3.56673	0.00036	0.00573
979	Fam188b	105.099	-0.808885	0.226965	-3.56393	0.00037	0.00578
980	Src	729.153	0.66239	0.185866	3.5638	0.00037	0.00578
981	Wipf3	8.366	2.96803	0.833861	3.55939	0.00037	0.00587
982	Klhl21	411.292	1.18795	0.333862	3.5582	0.00037	0.00589
983	Batf2	17.8546	-1.81732	0.510748	-3.55815	0.00037	0.00589
984	Gm2115	206.931	-1.72152	0.483871	-3.5578	0.00037	0.00589
985	Pde4dip	901.593	-1.03539	0.291366	-3.55357	0.00038	0.00598
986	D930048N14Rik	33.3972	2.70065	0.760086	3.55308	0.00038	0.00598
987	Gabrb3	12.0375	3.35555	0.945166	3.55022	0.00038	0.00604
988	Myh3	20.9214	-4.75841	1.34096	-3.54851	0.00039	0.00608
989	Notch1	819.964	1.73828	0.489921	3.54809	0.00039	0.00608
990	Papss2	194.679	-1.7446	0.491735	-3.54785	0.00039	0.00608
991	Epha2	913.072	1.40022	0.394707	3.54749	0.00039	0.00608
992	Ifit2	516.484	-1.26333	0.356237	-3.54633	0.00039	0.0061
993	Lig3	444.481	0.666459	0.187949	3.54596	0.00039	0.0061
994	Nf1	2128.82	0.996706	0.281291	3.54332	0.0004	0.00616
995	Adamts15	84.1538	1.50282	0.42428	3.54205	0.0004	0.00618
996	Pex26	92.7543	1.36057	0.384364	3.5398	0.0004	0.00623
997	Calcr	11.6399	-5.70134	1.61083	-3.53937	0.0004	0.00623
998	Alpk3	14.4181	-3.37509	0.953921	-3.53813	0.0004	0.00625
999	Dhcr24	339.193	1.97239	0.55748	3.53804	0.0004	0.00625
1000	Rnf135	114.871	-0.663636	0.187956	-3.53081	0.00041	0.00642
1001	Rorc	14.6938	2.6242	0.743757	3.5283	0.00042	0.00647
1002	Mrps16	194.45	-0.964295	0.273373	-3.52739	0.00042	0.00649
1003	Thbs3	119.603	-1.27873	0.362646	-3.52612	0.00042	0.00651
1004	Tanc2	1817.13	1.20973	0.343147	3.5254	0.00042	0.00653
1005	Tspan1	16.4031	3.16111	0.89681	3.52484	0.00042	0.00653
1006	Gpr137b	141.132	-1.51213	0.429072	-3.52419	0.00042	0.00654
1007	Rnf39	3.07836	3.21934	0.914895	3.51881	0.00043	0.00667
1008	Ccdc181	99.2301	-0.638101	0.18141	-3.51745	0.00044	0.0067
1009	Acan	1229.96	-2.18632	0.621903	-3.51553	0.00044	0.00674
1010	A3galt2	3.85834	4.09882	1.16627	3.51446	0.00044	0.00676
1011	Dhrs9	148.028	-1.78263	0.507364	-3.51351	0.00044	0.00678
1012	Nin	1609.71	-1.34171	0.381894	-3.51331	0.00044	0.00678
1013	Focad	169.754	-0.692974	0.197258	-3.51304	0.00044	0.00678
1014	Tbcd	725.741	-0.691649	0.196896	-3.51276	0.00044	0.00678
1015	Tmem44	25.337	-1.53381	0.436791	-3.51154	0.00045	0.0068
1016	Slc20a2	407.641	1.09301	0.31167	3.50695	0.00045	0.00691
1017	Npnt	123.199	1.66388	0.474496	3.50663	0.00045	0.00691
1018	Retnla	83.9149	-6.23357	1.77811	-3.50574	0.00046	0.00693
1019	Ncam1	979.814	-1.30731	0.373001	-3.50483	0.00046	0.00695
1020	Hspb7	14.6291	-3.89186	1.11103	-3.50293	0.00046	0.00699
1021	A830010M20Rik	58.4804	-1.05296	0.300686	-3.50186	0.00046	0.00701
1022	Avpr1a	12.6969	2.0194	0.576698	3.50166	0.00046	0.00701
1023	Sort1	154.312	2.36847	0.676656	3.50026	0.00046	0.00704
1024	Rhobtb1	107.55	-0.965482	0.275969	-3.49852	0.00047	0.00708
1025	Arhgef10	268.249	-1.75939	0.503131	-3.49688	0.00047	0.00712
1026	Rgs18	56.6921	-1.93138	0.552658	-3.49472	0.00047	0.00717
1027	Cadps	26.0362	-3.93576	1.12645	-3.49396	0.00048	0.00718
1028	Plcd1	148.475	-1.38483	0.39637	-3.49378	0.00048	0.00718
1029	Fblim1	688.457	1.17993	0.337958	3.49135	0.00048	0.00724
1030	Epn2	557.06	1.10689	0.317107	3.49059	0.00048	0.00725
1031	Wnt10a	195.603	-1.96511	0.563034	-3.49022	0.00048	0.00725
1032	Clstn1	922.597	1.02099	0.292636	3.48894	0.00048	0.00728
1033	Kctd14	23.488	1.77671	0.509374	3.48802	0.00049	0.0073
1034	Lrp6	1409.53	1.17367	0.336701	3.48578	0.00049	0.00735
1035	Atp13a3	1462.74	1.05581	0.302925	3.4854	0.00049	0.00736
1036	Cnn1	11.3653	3.13407	0.899461	3.48438	0.00049	0.00738
1037	Ccdc93	542.726	-0.731421	0.210104	-3.48124	0.0005	0.00746
1038	Gsdmd	288.361	-1.39429	0.400591	-3.48059	0.0005	0.00747
1039	Insr	982.14	1.04852	0.301347	3.47945	0.0005	0.00749
1040	Atp1b1	65.7571	1.86273	0.535378	3.47929	0.0005	0.00749
1041	Ttc22	10.144	5.16303	1.48445	3.47808	0.00051	0.00752
1042	Cyb5a	361.359	-1.02878	0.295984	-3.47578	0.00051	0.00757
1043	Nfib	2166.86	1.24183	0.357362	3.475	0.00051	0.00759
1044	Klra17	18.455	1.91655	0.551575	3.47469	0.00051	0.00759
1045	Afp	6.5638	-4.53272	1.30484	-3.47379	0.00051	0.00761
1046	Rnase4	1025.74	-1.72882	0.497829	-3.47271	0.00052	0.00763
1047	Eps8l2	165.285	2.00245	0.576674	3.47242	0.00052	0.00763
1048	Tbc1d2b	681.503	-0.908622	0.261714	-3.47181	0.00052	0.00764
1049	Lipo1	33.0766	-2.69506	0.776563	-3.4705	0.00052	0.00767
1050	Ift27	66.3008	-1.11469	0.321478	-3.46738	0.00053	0.00776
1051	Arl3	159.782	-0.9141	0.263703	-3.4664	0.00053	0.00778
1052	Colec12	748.944	-1.4156	0.408463	-3.46568	0.00053	0.00779
1053	1110028F11Rik	3.76805	3.49221	1.0087	3.46207	0.00054	0.00789
1054	Pbxip1	738.596	-0.798895	0.230796	-3.46148	0.00054	0.0079
1055	Kdm3a	539.683	0.816228	0.236151	3.45638	0.00055	0.00804
1056	Sp110	179.758	-1.92591	0.557444	-3.45489	0.00055	0.00808
1057	Tgfb1i1	31.387	1.49428	0.432997	3.45101	0.00056	0.00819
1058	R3hdm4	380.187	1.10868	0.321704	3.44628	0.00057	0.00832
1059	8430419L09Rik	114.731	1.1104	0.322219	3.4461	0.00057	0.00832
1060	Tom1l1	91.1093	1.40696	0.408374	3.44529	0.00057	0.00834
1061	Lta4h	535.167	-0.590072	0.171396	-3.44274	0.00058	0.0084
1062	Il1r2	19.5811	2.18672	0.635178	3.44269	0.00058	0.0084
1063	Klrg2	17.3985	1.71978	0.499777	3.4411	0.00058	0.00844
1064	Tagap	86.9007	-1.10021	0.319841	-3.43986	0.00058	0.00848
1065	Ajuba	371.728	-0.792559	0.230488	-3.43861	0.00058	0.00851
1066	Immp2l	20.1925	-1.83075	0.533195	-3.43354	0.0006	0.00866
1067	Adamts3	32.3556	2.76776	0.806155	3.43329	0.0006	0.00866
1068	Bnip2	1194.29	-0.776239	0.226196	-3.43171	0.0006	0.0087
1069	Eif4ebp1	331.379	-1.0243	0.298819	-3.42783	0.00061	0.00882
1070	Tcf4	1747.35	-0.988544	0.288399	-3.4277	0.00061	0.00882
1071	Myl6	1209.79	-0.897764	0.261979	-3.42685	0.00061	0.00883
1072	Neto2	51.9898	2.54958	0.744102	3.42638	0.00061	0.00884
1073	Hrsp12	76.8785	-0.814957	0.238113	-3.42256	0.00062	0.00896
1074	Il1rl1	923.174	-2.36848	0.692194	-3.42169	0.00062	0.00897
1075	Jchain	185.224	-7.71803	2.25576	-3.42148	0.00062	0.00897
1076	Gatm	3225.64	-1.59003	0.464776	-3.42107	0.00062	0.00897
1077	Foxm1	267.102	0.912863	0.266844	3.42096	0.00062	0.00897
1078	Prrg4	238.444	1.69815	0.496413	3.42083	0.00062	0.00897
1079	Rybp	75.0305	0.997582	0.291752	3.41928	0.00063	0.00901
1080	Irf1	889.361	-1.02722	0.300436	-3.41909	0.00063	0.00901
1081	Smad3	430.499	0.806287	0.235935	3.41741	0.00063	0.00906
1082	Papd5	258.463	0.450433	0.131865	3.41587	0.00064	0.00911
1083	Mustn1	25.8067	-3.32998	0.975024	-3.41528	0.00064	0.00912
1084	Gm15056	8.91332	-6.86259	2.00961	-3.41489	0.00064	0.00912
1085	Bok	268.55	-1.21776	0.35668	-3.41414	0.00064	0.00914
1086	Apobr	336.119	-1.383	0.405308	-3.41222	0.00064	0.00919
1087	Lpar1	370.298	-1.17066	0.343175	-3.41125	0.00065	0.00922
1088	Chrm1	16.6495	4.25163	1.24669	3.41033	0.00065	0.00923
1089	Nmt1	1176.25	-0.520793	0.152712	-3.4103	0.00065	0.00923
1090	Abcb4	30.5904	-2.6941	0.790367	-3.40868	0.00065	0.00928
1091	Ppl	436.977	2.0562	0.603414	3.40762	0.00066	0.00929
1092	St6galnac4	321.045	0.74398	0.218341	3.40743	0.00066	0.00929
1093	Hes1	198.383	0.906453	0.266031	3.40732	0.00066	0.00929
1094	Fam83b	12.8956	3.12707	0.917761	3.40728	0.00066	0.00929
1095	Ppp3cc	115.536	-1.02655	0.301408	-3.40585	0.00066	0.00933
1096	Nrg2	16.8605	2.41161	0.708273	3.40492	0.00066	0.00936
1097	Cytl1	3.61372	3.30079	0.97022	3.40211	0.00067	0.00945
1098	Trim63	5.90678	-6.60713	1.94244	-3.40146	0.00067	0.00946
1099	Mrpl57	147.728	-0.758595	0.223154	-3.39942	0.00068	0.00952
1100	Hspb2	15.0355	-1.91223	0.562595	-3.39895	0.00068	0.00953
1101	Fn3krp	91.9708	-0.674573	0.19857	-3.39716	0.00068	0.00958
1102	Rasl12	17.0732	2.00659	0.59071	3.39691	0.00068	0.00958
1103	Dtx4	678.766	-1.09013	0.320976	-3.39628	0.00068	0.0096
1104	Pask	112.973	0.932701	0.274669	3.39573	0.00068	0.0096
1105	Tsc22d3	883.495	-1.68349	0.495773	-3.39568	0.00068	0.0096
1106	Itga7	842.828	-1.82574	0.537687	-3.39554	0.00068	0.0096
1107	Fam129b	2180.25	0.505274	0.148869	3.39408	0.00069	0.00963
1108	Wfdc18	202.115	3.93956	1.16087	3.39363	0.00069	0.00963
1109	Mgst1	215.882	1.69707	0.500077	3.39362	0.00069	0.00963
1110	Hs3st1	82.9284	2.68522	0.791292	3.39346	0.00069	0.00963
1111	Limch1	109.897	1.73817	0.512473	3.39173	0.00069	0.00969
1112	Pdgfrb	2187.29	-1.63233	0.481757	-3.38829	0.0007	0.0098
1113	1700019G17Rik	12.6384	2.10941	0.622772	3.38713	0.00071	0.00983
1114	Pi16	63.069	-2.56626	0.757665	-3.38706	0.00071	0.00983
1115	Ctla2b	149.056	-1.24014	0.366403	-3.38464	0.00071	0.0099
1116	Slc16a1	651.206	1.08987	0.322038	3.3843	0.00071	0.00991
1117	Arntl2	174.8	1.72885	0.510938	3.38368	0.00072	0.00992
1118	Rai2	8.06009	-3.28465	0.9709	-3.3831	0.00072	0.00992
1119	9930111J21Rik1	46.6676	-1.33776	0.395426	-3.3831	0.00072	0.00992
1120	Noc4l	124.45	0.829544	0.245232	3.38269	0.00072	0.00993
1121	Azin2	238.196	-2.12134	0.627308	-3.38165	0.00072	0.00996
1122	Rspo1	15.3077	-3.28263	0.971344	-3.37947	0.00073	0.01003
1123	Fiz1	196.002	0.538446	0.159336	3.37931	0.00073	0.01003
1124	0610037L13Rik	176.438	-0.647935	0.191803	-3.37812	0.00073	0.01006
1125	Tead4	60.9107	1.26326	0.374195	3.37594	0.00074	0.01013
1126	Tead1	1213.05	0.857073	0.254075	3.3733	0.00074	0.01022
1127	Krt17	16.5932	3.11523	0.92354	3.37314	0.00074	0.01022
1128	Haus7	261.054	-1.5109	0.447969	-3.37279	0.00074	0.01022
1129	Peo1	191.035	0.540811	0.160394	3.37177	0.00075	0.01025
1130	Nphp1	159.923	-0.788556	0.233894	-3.37143	0.00075	0.01025
1131	Smc6	957.929	-0.620425	0.184137	-3.36936	0.00075	0.01032
1132	Raf1	608.276	0.449028	0.133284	3.36895	0.00075	0.01033
1133	Mxra7	136.632	-2.20854	0.655634	-3.36856	0.00076	0.01033
1134	Foxred2	81.0321	-1.81544	0.539003	-3.36815	0.00076	0.01034
1135	Dnah7b	22.6527	-2.86886	0.852069	-3.36693	0.00076	0.01038
1136	Zadh2	259.56	0.574159	0.170632	3.3649	0.00077	0.01044
1137	Arhgap44	31.8555	2.32613	0.691328	3.36473	0.00077	0.01044
1138	Dact2	127.576	2.19391	0.652139	3.36418	0.00077	0.01045
1139	Gm15941	2.87297	4.23929	1.26051	3.36316	0.00077	0.01048
1140	Rspo3	5.87912	3.54839	1.05519	3.36279	0.00077	0.01048
1141	Card6	167.66	1.15546	0.34361	3.3627	0.00077	0.01048
1142	Atp6v1b1	55.8614	3.22251	0.95865	3.36151	0.00078	0.01052
1143	Desi1	303.657	0.826982	0.246062	3.36087	0.00078	0.01053
1144	Scn1b	105.217	-1.24551	0.370616	-3.36064	0.00078	0.01053
1145	Arfgap3	429.753	-0.796527	0.237084	-3.35968	0.00078	0.01056
1146	Tmem125	6.27958	3.63024	1.08096	3.35834	0.00078	0.0106
1147	Scamp1	425.314	1.01383	0.30193	3.35784	0.00079	0.01061
1148	Rhpn2	24.597	2.27423	0.677362	3.35749	0.00079	0.01062
1149	Tmem2	1112.93	1.04088	0.310049	3.35715	0.00079	0.01062
1150	Hpse	59.7569	-2.05702	0.612813	-3.35669	0.00079	0.01063
1151	Elf3	30.2899	3.50598	1.04469	3.35601	0.00079	0.01065
1152	Serpina3n	178.085	-2.79935	0.834217	-3.35566	0.00079	0.01065
1153	Fam189a2	29.9631	2.65117	0.790153	3.35527	0.00079	0.01065
1154	St3gal4	547.33	-1.03545	0.308627	-3.35501	0.00079	0.01065
1155	Mybpc1	37.4119	-7.08447	2.11164	-3.35496	0.00079	0.01065
1156	Ptges3l	42.7279	-1.01591	0.302854	-3.35446	0.0008	0.01066
1157	Ywhaz	651.731	1.12618	0.335793	3.35379	0.0008	0.01068
1158	Hectd3	323.368	-0.634067	0.189279	-3.34991	0.00081	0.01081
1159	Coprs	36.8878	-1.26614	0.377979	-3.34977	0.00081	0.01081
1160	Ntng1	7.01711	-4.84747	1.44992	-3.34326	0.00083	0.01106
1161	Crabp2	883.191	-1.71696	0.513583	-3.34309	0.00083	0.01106
1162	Rpap3	244.341	-0.812372	0.243071	-3.34213	0.00083	0.01108
1163	Tigit	9.41684	2.19786	0.657638	3.34204	0.00083	0.01108
1164	C4a	29.7409	-1.66896	0.49947	-3.34146	0.00083	0.01109
1165	Cdkl3	47.373	-1.00596	0.301123	-3.34068	0.00084	0.01112
1166	Slc12a2	687.135	1.3001	0.389312	3.33949	0.00084	0.01115
1167	Fbxo6	229.211	-0.967254	0.289657	-3.3393	0.00084	0.01115
1168	Rprl3	163.794	-2.64041	0.790933	-3.33834	0.00084	0.01118
1169	Gcnt2	192.88	0.953598	0.285676	3.33804	0.00084	0.01118
1170	Dtl	185.725	0.850505	0.254857	3.33718	0.00085	0.0112
1171	Fndc5	19.4376	2.29514	0.687753	3.33716	0.00085	0.0112
1172	Celsr1	169.808	2.09762	0.629034	3.33467	0.00085	0.01129
1173	Ephx2	37.432	-2.97952	0.893531	-3.33455	0.00085	0.01129
1174	Rit1	317.979	-0.572421	0.17173	-3.33326	0.00086	0.01133
1175	Hoxa6	12.3693	1.69529	0.508752	3.33226	0.00086	0.01135
1176	Sgcd	17.7728	-2.14952	0.645071	-3.33223	0.00086	0.01135
1177	C2cd5	299.203	0.948559	0.284683	3.33198	0.00086	0.01135
1178	Zdhhc21	439.192	1.22334	0.367185	3.33166	0.00086	0.01136
1179	Herc6	357.021	-0.933664	0.280264	-3.33138	0.00086	0.01136
1180	Cdk15	10.3682	-4.81833	1.44681	-3.33032	0.00087	0.01139
1181	4631405J19Rik	4.47226	3.86598	1.1609	3.33016	0.00087	0.01139
1182	Efhc1	32.6355	-1.62937	0.489352	-3.32965	0.00087	0.0114
1183	Itgax	301.336	1.08387	0.325719	3.32761	0.00088	0.01147
1184	Gm11549	6.50685	-3.5599	1.07172	-3.32167	0.00089	0.01171
1185	Ccbl1	61.1969	1.49314	0.449675	3.32048	0.0009	0.01174
1186	Raph1	1082.39	1.33925	0.40334	3.32039	0.0009	0.01174
1187	Etv6	570.385	1.09105	0.328671	3.31958	0.0009	0.01177
1188	Myog	8.12714	-7.04847	2.12349	-3.31928	0.0009	0.01177
1189	Lat	16.7001	-2.60633	0.785359	-3.31865	0.0009	0.01179
1190	Zfp112	37.473	-1.47307	0.444059	-3.31728	0.00091	0.01184
1191	Wrn	387.532	-0.601604	0.181591	-3.31295	0.00092	0.01201
1192	Lrba	596.072	1.07209	0.32362	3.31279	0.00092	0.01201
1193	Fam63a	352.281	0.699458	0.211299	3.31028	0.00093	0.01211
1194	2610020H08Rik	59.42	1.223	0.369648	3.30855	0.00094	0.01217
1195	Phlpp1	375.915	0.632297	0.191185	3.30726	0.00094	0.01221
1196	Snhg11	7.55925	-5.79201	1.75138	-3.30711	0.00094	0.01221
1197	Bricd5	11.1191	4.01906	1.2156	3.30623	0.00095	0.01224
1198	Ephb3	289.084	1.6426	0.496949	3.30536	0.00095	0.01227
1199	Eml1	626.113	-0.85398	0.258428	-3.30451	0.00095	0.0123
1200	Mgam	24.3821	2.60976	0.790033	3.30335	0.00096	0.01233
1201	Ret	37.0992	-2.00228	0.606149	-3.30327	0.00096	0.01233
1202	Itgb3	761.649	1.28077	0.387847	3.30226	0.00096	0.01236
1203	Smg7	709.268	0.665148	0.201495	3.30106	0.00096	0.01241
1204	Pfkl	1169.62	0.796324	0.241295	3.30021	0.00097	0.01243
1205	Snord15a	133.167	-3.30604	1.00226	-3.29857	0.00097	0.0125
1206	Aqp5	1172.96	2.03958	0.618395	3.29818	0.00097	0.0125
1207	Aga	173.39	-0.892042	0.270483	-3.29796	0.00097	0.0125
1208	Shc1	911.516	0.720657	0.218538	3.29762	0.00098	0.0125
1209	Sult1a1	38.9547	-1.6946	0.513932	-3.29732	0.00098	0.0125
1210	Sptb	84.6812	2.48489	0.75363	3.29723	0.00098	0.0125
1211	Mest	1037.57	-2.57885	0.782234	-3.29678	0.00098	0.01251
1212	Lipa	469.615	-0.8247	0.250255	-3.29544	0.00098	0.01255
1213	Arf3	1125.75	0.652091	0.197877	3.29544	0.00098	0.01255
1214	Clstn2	10.5284	3.21791	0.976564	3.29514	0.00098	0.01256
1215	Tspan7	174.75	2.55469	0.775452	3.29446	0.00099	0.01258
1216	Tcap	23.7898	-3.64787	1.10742	-3.29403	0.00099	0.01258
1217	Ube2l6	167.258	-1.10899	0.336744	-3.29327	0.00099	0.01261
1218	Igf2r	2913.68	1.66759	0.506641	3.29146	0.001	0.01268
1219	Kbtbd12	7.64718	-3.00489	0.913288	-3.29019	0.001	0.01273
1220	Cers6	246.34	-1.14396	0.347778	-3.28932	0.001	0.01276
1221	Iglon5	29.988	-3.18352	0.968514	-3.28702	0.00101	0.01285
1222	Mal	4.82289	3.24572	0.98824	3.28434	0.00102	0.01296
1223	Capn2	2096.78	-0.714543	0.217589	-3.28391	0.00102	0.01296
1224	Cpox	124.99	0.889599	0.270902	3.28384	0.00102	0.01296
1225	Myo5c	200.651	-1.72687	0.526261	-3.28139	0.00103	0.01307
1226	Fzd3	80.8921	2.08164	0.634815	3.27913	0.00104	0.01316
1227	Phpt1	111.583	-0.549601	0.167691	-3.27746	0.00105	0.01323
1228	Dync2li1	79.7458	-0.908941	0.277364	-3.27707	0.00105	0.01324
1229	Megf10	615.147	2.20236	0.672157	3.27655	0.00105	0.01325
1230	Arfgef3	19.5662	-2.68628	0.820089	-3.2756	0.00105	0.01327
1231	Cpsf3	383.262	-0.470959	0.14378	-3.27555	0.00105	0.01327
1232	Etnk1	1866.01	1.12074	0.342493	3.27231	0.00107	0.01342
1233	Hpgd	48.4002	-2.19591	0.671377	-3.27075	0.00107	0.01348
1234	Rpl37	1288.73	-1.00997	0.309008	-3.26841	0.00108	0.01358
1235	Has1	18.4523	-3.27898	1.00353	-3.26745	0.00109	0.01362
1236	Lgalsl	269.151	1.32892	0.406975	3.26537	0.00109	0.0137
1237	Wfdc17	196.113	-1.8973	0.581049	-3.2653	0.00109	0.0137
1238	Myl2	7.9645	-5.5255	1.69239	-3.26492	0.00109	0.0137
1239	Ngef	81.793	2.1268	0.651595	3.26399	0.0011	0.01374
1240	Eno3	534.386	-2.43921	0.747495	-3.26318	0.0011	0.01377
1241	Phyhd1	139.504	-1.22792	0.376358	-3.26264	0.0011	0.01378
1242	Myoz2	5.93356	-6.51315	1.99647	-3.26234	0.0011	0.01379
1243	Pla2r1	63.3676	-1.64092	0.503071	-3.2618	0.00111	0.01379
1244	Fat1	2571.27	1.2511	0.38357	3.26172	0.00111	0.01379
1245	Shisa4	110.201	-0.945102	0.289781	-3.26144	0.00111	0.0138
1246	Xaf1	209.164	-1.25432	0.384654	-3.26091	0.00111	0.01381
1247	Pde6d	103.232	-0.633763	0.19438	-3.26043	0.00111	0.01382
1248	Cyp26b1	16.9	2.72012	0.834316	3.2603	0.00111	0.01382
1249	Vrk2	118.743	-0.845283	0.259374	-3.25893	0.00112	0.01387
1250	Auts2	73.9966	2.66784	0.819331	3.25611	0.00113	0.014
1251	Ddr1	329.971	1.66826	0.512381	3.2559	0.00113	0.014
1252	Slc41a3	49.2197	-1.02141	0.313837	-3.25458	0.00114	0.01405
1253	Nabp1	408.549	0.94129	0.289263	3.2541	0.00114	0.01406
1254	Traf4	318.961	0.928679	0.285389	3.25408	0.00114	0.01406
1255	Sumf2	154.597	-0.679979	0.209103	-3.25188	0.00115	0.01415
1256	Trpv3	4.51137	4.6858	1.44098	3.25182	0.00115	0.01415
1257	Fam69a	155.481	-1.22236	0.37621	-3.24915	0.00116	0.01427
1258	Foxo1	400.258	0.99314	0.305815	3.24752	0.00116	0.01434
1259	Slc39a11	202.854	-0.634478	0.195438	-3.24644	0.00117	0.01438
1260	F2rl1	131.866	1.81063	0.557928	3.24527	0.00117	0.01443
1261	Oscar	11.2435	-4.05655	1.25049	-3.24397	0.00118	0.01447
1262	Ap1m2	25.1731	2.87218	0.885413	3.24389	0.00118	0.01447
1263	Tmppe	166.672	0.800352	0.24674	3.24371	0.00118	0.01447
1264	Cd2	13.8737	-3.12423	0.963259	-3.2434	0.00118	0.01448
1265	Gramd1b	123.368	-1.16599	0.359622	-3.24227	0.00119	0.01452
1266	Crlf1	35.8422	1.8238	0.562575	3.24189	0.00119	0.01453
1267	Prnp	554.785	-1.22035	0.376489	-3.2414	0.00119	0.01455
1268	BC022687	164.507	-0.892508	0.275613	-3.23826	0.0012	0.01468
1269	Slc44a2	417.257	1.01019	0.311982	3.23799	0.0012	0.01468
1270	Ccdc23	127.988	-0.679596	0.209884	-3.23796	0.0012	0.01468
1271	Bend6	46.0769	-1.39903	0.432072	-3.23794	0.0012	0.01468
1272	Kcnq1ot1	781.104	1.7445	0.538831	3.23757	0.00121	0.01469
1273	Pfdn5	888.748	-1.06091	0.32782	-3.23626	0.00121	0.01474
1274	Vps37d	10.7337	-1.86557	0.576665	-3.2351	0.00122	0.01479
1275	Bhlhb9	111.146	-1.35755	0.419937	-3.23273	0.00123	0.0149
1276	Hbegf	432.661	1.02524	0.317242	3.23174	0.00123	0.01492
1277	Bhlhe41	540.25	1.48444	0.459339	3.2317	0.00123	0.01492
1278	Espnl	3.67688	3.96842	1.22797	3.23169	0.00123	0.01492
1279	Cd36	115.505	-2.11102	0.653408	-3.23078	0.00123	0.01494
1280	Lemd1	3.55411	4.66496	1.44391	3.23078	0.00123	0.01494
1281	Arl4a	150.149	-1.41616	0.438442	-3.22998	0.00124	0.01497
1282	Gm38426	13.863	2.25469	0.698208	3.22925	0.00124	0.015
1283	Hspa12a	148.547	-1.52417	0.472302	-3.22711	0.00125	0.0151
1284	Hdac9	124.332	-1.30989	0.406088	-3.22563	0.00126	0.01517
1285	Dqx1	37.3224	2.02171	0.627075	3.22403	0.00126	0.01524
1286	Srfbp1	147.288	-0.77324	0.239858	-3.22374	0.00127	0.01524
1287	Nkiras1	48.666	-0.774646	0.240315	-3.22346	0.00127	0.01524
1288	Fam174a	173.255	-0.837264	0.259759	-3.22323	0.00127	0.01524
1289	Napepld	44.3267	-0.870889	0.270198	-3.22315	0.00127	0.01524
1290	Ryr3	9.98021	-5.44844	1.69081	-3.22238	0.00127	0.01527
1291	Sit1	6.16674	-5.91887	1.83774	-3.22074	0.00128	0.01535
1292	AI839979	11.5058	-2.25218	0.699373	-3.22028	0.00128	0.01536
1293	Acp5	1867.48	-2.69	0.835391	-3.22005	0.00128	0.01536
1294	Rab40c	105.126	0.614774	0.190942	3.21968	0.00128	0.01537
1295	Col8a2	351.81	-2.59608	0.80651	-3.21891	0.00129	0.0154
1296	Rpl23	573.175	-0.821417	0.255281	-3.2177	0.00129	0.01545
1297	Mnda	57.8722	-1.50729	0.468574	-3.21676	0.0013	0.01549
1298	Apobec2	5.08896	-5.70411	1.77504	-3.21352	0.00131	0.01565
1299	Car3	421.47	-2.79378	0.869541	-3.21294	0.00131	0.01567
1300	Mks1	32.3239	-1.76138	0.548277	-3.21258	0.00132	0.01567
1301	Zap70	9.8076	-2.92462	0.910401	-3.21246	0.00132	0.01567
1302	Ehbp1	329.829	-1.45767	0.453843	-3.21184	0.00132	0.0157
1303	Gbp2b	186.895	-1.79055	0.557802	-3.21001	0.00133	0.01576
1304	Sim1	8.13141	-6.61501	2.0608	-3.20993	0.00133	0.01576
1305	Arl2bp	393.573	-0.688883	0.214611	-3.20992	0.00133	0.01576
1306	Apoc4	2.90976	-4.16987	1.29917	-3.20965	0.00133	0.01577
1307	Urah	55.2888	1.87145	0.583253	3.20864	0.00133	0.01581
1308	Slc48a1	542.355	-1.17776	0.367371	-3.20593	0.00135	0.01595
1309	Plagl1	8.27345	2.19425	0.684623	3.20506	0.00135	0.01598
1310	Rnase6	21.6131	-2.25852	0.704788	-3.20454	0.00135	0.016
1311	Clta	1297.51	-0.678478	0.211753	-3.2041	0.00135	0.016
1312	Tmcc2	75.2278	-1.08147	0.337538	-3.204	0.00136	0.016
1313	Birc3	238.542	-0.752127	0.234749	-3.20397	0.00136	0.016
1314	Eno2	171.48	-1.86821	0.583149	-3.20365	0.00136	0.016
1315	Saa3	42.4056	-2.2262	0.695493	-3.20089	0.00137	0.01612
1316	Golga5	456.579	-0.873384	0.272859	-3.20086	0.00137	0.01612
1317	Brinp3	1658.1	-1.41165	0.441031	-3.2008	0.00137	0.01612
1318	Fbxl13	7.28904	-2.64286	0.825894	-3.2	0.00137	0.01616
1319	Itga1	184.35	1.20392	0.376302	3.19935	0.00138	0.01618
1320	Scap	330.582	0.705849	0.220825	3.19642	0.00139	0.01633
1321	H2-T23	191.186	-1.55242	0.485845	-3.19529	0.0014	0.01639
1322	Muc15	45.891	2.78509	0.872103	3.19354	0.00141	0.01647
1323	Naglu	264.371	-1.18803	0.372249	-3.19148	0.00142	0.01658
1324	Ccl8	376.024	-2.11502	0.662851	-3.19079	0.00142	0.0166
1325	Chmp7	255.551	-0.511447	0.160346	-3.18964	0.00142	0.01666
1326	Tdrd3	322.227	-1.02034	0.320001	-3.18855	0.00143	0.01671
1327	Ano5	7.80119	-6.93367	2.17534	-3.18739	0.00144	0.01676
1328	Pla2g4c	34.746	-1.34412	0.42175	-3.18701	0.00144	0.01677
1329	Slc6a15	77.1507	2.74351	0.861029	3.18632	0.00144	0.0168
1330	Shank2	17.6363	3.14731	0.987933	3.18575	0.00144	0.01682
1331	Gulp1	100.131	-2.13151	0.669122	-3.18553	0.00144	0.01682
1332	Nuak1	844.745	-1.50184	0.471482	-3.18537	0.00145	0.01682
1333	Rbp1	1335.78	1.05918	0.332919	3.18151	0.00147	0.01703
1334	Itga6	1870.19	1.17043	0.367962	3.18083	0.00147	0.01706
1335	Col6a1	5984.5	-1.59481	0.501513	-3.18	0.00147	0.01709
1336	Igtp	852.196	-2.2638	0.712198	-3.17861	0.00148	0.01716
1337	Filip1	42.9993	-1.3729	0.431964	-3.17827	0.00148	0.01717
1338	H2afy2	69.3466	-1.41874	0.446501	-3.17747	0.00149	0.0172
1339	Cfh	489.192	-1.05396	0.331766	-3.1768	0.00149	0.01723
1340	Alox5	162.694	-1.56307	0.492139	-3.17607	0.00149	0.01723
1341	Stoml1	95.1488	-0.892998	0.281171	-3.176	0.00149	0.01723
1342	Klhl31	7.57255	-6.94961	2.18818	-3.17598	0.00149	0.01723
1343	Cd8a	6.14777	-2.59435	0.816885	-3.1759	0.00149	0.01723
1344	Chrd	84.8792	-2.07191	0.652602	-3.17484	0.0015	0.01728
1345	Ly6c1	215.954	-1.91324	0.603051	-3.1726	0.00151	0.01741
1346	Sap30l	183.466	-0.715767	0.225841	-3.16933	0.00153	0.01759
1347	Gabbr2	5.71551	3.19056	1.00767	3.16626	0.00154	0.01776
1348	Pom121	236.959	1.06502	0.336509	3.1649	0.00155	0.01783
1349	Mfap3l	126.176	2.37811	0.751888	3.16285	0.00156	0.01795
1350	Peg3	188.229	1.25026	0.395386	3.16212	0.00157	0.01798
1351	Polr1a	453.101	0.517704	0.163784	3.16091	0.00157	0.01804
1352	Timm23	25.8547	-1.13307	0.35849	-3.16067	0.00157	0.01804
1353	Rwdd3	26.1576	-1.43499	0.454068	-3.16029	0.00158	0.01805
1354	Tfcp2	124.727	-0.755196	0.238976	-3.16014	0.00158	0.01805
1355	Irs2	152.238	1.07591	0.340554	3.15931	0.00158	0.01808
1356	Synpr	3.67633	4.6306	1.46599	3.15869	0.00158	0.01811
1357	Abtb2	239.145	1.1049	0.349865	3.15807	0.00159	0.01813
1358	Ddit3	226.718	-1.03008	0.326299	-3.15686	0.00159	0.0182
1359	Snora74a	1484.21	-2.55853	0.810606	-3.15632	0.0016	0.01822
1360	Usp11	103.572	-1.41813	0.449537	-3.15465	0.00161	0.01831
1361	Tmeff2	26.5493	-2.72957	0.865647	-3.15321	0.00161	0.01838
1362	Adgrg5	99.957	1.33061	0.421996	3.15313	0.00162	0.01838
1363	Penk	26.6929	-2.8989	0.919468	-3.1528	0.00162	0.01838
1364	Dnajc2	367.153	-0.667479	0.211745	-3.15227	0.00162	0.01839
1365	Osgin1	30.9414	0.961869	0.305153	3.15208	0.00162	0.01839
1366	Ift57	138.666	-0.688697	0.218495	-3.152	0.00162	0.01839
1367	H2-Ea-ps	251.406	-4.13926	1.31357	-3.15115	0.00163	0.01843
1368	Slc37a2	417.187	-1.75108	0.555784	-3.15065	0.00163	0.01845
1369	Actr3b	10.3714	-2.62032	0.83184	-3.15003	0.00163	0.01848
1370	Ankrd23	127.868	-2.18585	0.693999	-3.14965	0.00163	0.01848
1371	5830416P10Rik	19.9609	2.05178	0.651448	3.14957	0.00164	0.01848
1372	Arvcf	44.1207	1.50126	0.47682	3.14847	0.00164	0.01854
1373	Nsg1	29.7834	-2.66534	0.846746	-3.14775	0.00165	0.01857
1374	Sfxn4	19.3362	-1.11786	0.355305	-3.14618	0.00165	0.01865
1375	Ppif	54.5392	0.877309	0.278876	3.14587	0.00166	0.01866
1376	Comp	108.968	2.11769	0.673389	3.14482	0.00166	0.01871
1377	Sra1	378.636	-0.698782	0.222421	-3.14172	0.00168	0.01889
1378	Pdzd4	100.68	-1.5652	0.498218	-3.1416	0.00168	0.01889
1379	Ccdc66	223.773	-1.01774	0.324172	-3.13951	0.00169	0.01902
1380	Arv1	27.673	0.932188	0.297155	3.13704	0.00171	0.01916
1381	Wnt6	3.2155	-4.35704	1.3892	-3.13637	0.00171	0.01919
1382	Vim	20465.6	-0.916821	0.292376	-3.13577	0.00171	0.01922
1383	Celf1	964.74	0.693945	0.221342	3.13517	0.00172	0.01924
1384	Atp11a	1441.52	0.783875	0.250115	3.13405	0.00172	0.0193
1385	Cep112	88.1976	-2.41663	0.771648	-3.13178	0.00174	0.01944
1386	Pcdhb16	144.14	-0.992848	0.317043	-3.13159	0.00174	0.01944
1387	B130006D01Rik	15.9684	1.77089	0.565638	3.13079	0.00174	0.01947
1388	Prkcdbp	466.724	-0.598816	0.191278	-3.1306	0.00174	0.01947
1389	Dusp11	678.506	0.660847	0.211134	3.12999	0.00175	0.01949
1390	Zbtb26	108.14	0.884854	0.282707	3.12993	0.00175	0.01949
1391	Crb3	5.59818	3.85904	1.23313	3.12947	0.00175	0.01951
1392	Pcdhb14	67.6033	-1.30579	0.417399	-3.12839	0.00176	0.01957
1393	Rgs17	111.726	-2.97216	0.950329	-3.12751	0.00176	0.0196
1394	1700025G04Rik	426.184	0.809818	0.258949	3.12733	0.00176	0.0196
1395	Pqlc3	181.929	-1.04701	0.334812	-3.12717	0.00176	0.0196
1396	Agrn	1416.46	1.41092	0.451249	3.1267	0.00177	0.01962
1397	Faf1	527.283	-0.536662	0.171803	-3.12369	0.00179	0.01981
1398	Trappc6b	209.541	-0.728414	0.233412	-3.12072	0.0018	0.01999
1399	Ckm	42.5373	-3.23592	1.03698	-3.12053	0.00181	0.01999
1400	Myh8	8.91989	-7.1289	2.28485	-3.12008	0.00181	0.02001
1401	Ak2	755.786	-0.701614	0.225013	-3.11811	0.00182	0.02013
1402	Cldn10	10.5645	3.16605	1.01553	3.11764	0.00182	0.02014
1403	Stac2	420.324	1.43888	0.461533	3.11761	0.00182	0.02014
1404	Zeb2	1768.72	-1.16502	0.373789	-3.11678	0.00183	0.02018
1405	Erc2	26.9578	-4.04605	1.29823	-3.11658	0.00183	0.02018
1406	Parm1	22.9768	2.83343	0.909797	3.11436	0.00184	0.02032
1407	Dsc3	15.3072	-4.41034	1.41651	-3.11353	0.00185	0.02036
1408	Slco3a1	200.521	-0.853254	0.274182	-3.112	0.00186	0.02045
1409	Prdx4	528.882	-1.12647	0.362076	-3.11115	0.00186	0.02049
1410	Angpt4	20.6462	-3.12122	1.00351	-3.11031	0.00187	0.02053
1411	Atrn	539.072	0.651682	0.209533	3.11016	0.00187	0.02053
1412	Cobll1	215.882	1.19141	0.383388	3.10758	0.00189	0.0207
1413	Magi2	19.4137	1.49401	0.480809	3.10728	0.00189	0.02071
1414	Slu7	472.189	-0.515359	0.165881	-3.10679	0.00189	0.02073
1415	Cops7a	424.209	0.489193	0.157501	3.10596	0.0019	0.02077
1416	Zfp472	78.1042	-0.693519	0.223346	-3.10513	0.0019	0.0208
1417	Eml6	54.578	-1.41761	0.456542	-3.10511	0.0019	0.0208
1418	Msi2	803.835	0.649203	0.209226	3.10288	0.00192	0.02094
1419	Cav2	2783.3	-2.67529	0.862272	-3.10261	0.00192	0.02094
1420	Cd84	408.488	-1.14841	0.370159	-3.10248	0.00192	0.02094
1421	Cd68	388.209	-1.2081	0.389477	-3.10184	0.00192	0.02096
1422	Gm12185	25.5729	-2.43636	0.785458	-3.10184	0.00192	0.02096
1423	Arsa	310.937	-0.935928	0.301811	-3.10104	0.00193	0.02099
1424	Bard1	169.014	0.887905	0.286327	3.10102	0.00193	0.02099
1425	Myo16	6.5253	-4.09046	1.31989	-3.0991	0.00194	0.02111
1426	Masp1	143.05	-2.04026	0.658486	-3.09841	0.00195	0.02114
1427	Zfp354c	93.8513	-1.43388	0.462974	-3.09711	0.00195	0.02122
1428	Mtfr1l	349.847	-0.664873	0.214842	-3.0947	0.00197	0.02138
1429	Phldb2	682.932	-1.06736	0.345106	-3.09285	0.00198	0.0215
1430	Hsd3b7	378.275	-0.747246	0.241774	-3.09067	0.002	0.02163
1431	Fxyd2	13.743	-2.46586	0.79785	-3.09063	0.002	0.02163
1432	Gprasp2	2.01461	-4.3982	1.42355	-3.08961	0.002	0.02167
1433	Lyl1	122.406	-1.31316	0.42503	-3.08957	0.002	0.02167
1434	Slc22a15	61.3346	1.13948	0.36887	3.08912	0.00201	0.02169
1435	Pigo	93.5321	1.07891	0.34932	3.08859	0.00201	0.02172
1436	Heyl	27.3146	2.23778	0.724645	3.0881	0.00201	0.02174
1437	Rasgrp3	181.6	-0.967748	0.313432	-3.08759	0.00202	0.02176
1438	Ptgr1	159.018	-0.900676	0.291782	-3.08681	0.00202	0.02179
1439	Cfap36	365.149	-0.971783	0.314818	-3.0868	0.00202	0.02179
1440	Ago4	100.934	-1.22417	0.396775	-3.08531	0.00203	0.02188
1441	Gamt	56.6797	-0.848309	0.275052	-3.08417	0.00204	0.02195
1442	Asb5	6.66874	-5.41795	1.75902	-3.08009	0.00207	0.02219
1443	Golph3	817.5	0.627632	0.203775	3.08003	0.00207	0.02219
1444	Snx10	414.421	-1.32476	0.430116	-3.08001	0.00207	0.02219
1445	Il6st	1543.75	-0.790428	0.256654	-3.07974	0.00207	0.02219
1446	Pkm	4853.93	0.687482	0.223249	3.07944	0.00207	0.02219
1447	Tmem119	981.685	-1.18659	0.385334	-3.07939	0.00207	0.02219
1448	A630033H20Rik	32.7163	-2.0117	0.653304	-3.07926	0.00208	0.02219
1449	Gcnt4	259.497	1.48311	0.481654	3.07921	0.00208	0.02219
1450	Xpa	72.2593	-0.924073	0.300225	-3.07794	0.00208	0.02227
1451	Gdap10	25.7242	1.2655	0.411169	3.07781	0.00209	0.02227
1452	3425401B19Rik	5.05818	-6.23458	2.02612	-3.0771	0.00209	0.02231
1453	Ftl1	2321.42	-1.4348	0.466377	-3.07649	0.00209	0.02234
1454	Mn1	139.118	-1.74786	0.568247	-3.07588	0.0021	0.02237
1455	Aspn	364.084	-1.85408	0.603034	-3.07458	0.00211	0.02245
1456	Nacc1	375.771	0.857083	0.278786	3.07433	0.00211	0.02245
1457	H2-K1	3259.92	-1.34088	0.436228	-3.07381	0.00211	0.02248
1458	Mgll	817.129	-1.81166	0.589821	-3.07154	0.00213	0.02263
1459	Obscn	100.903	-3.92997	1.28054	-3.069	0.00215	0.02281
1460	Epm2a	15.3865	-1.91897	0.62556	-3.0676	0.00216	0.0229
1461	Six4	198.824	-0.71841	0.23434	-3.06567	0.00217	0.02301
1462	Lrig3	99.1464	-1.63277	0.532613	-3.06559	0.00217	0.02301
1463	Akr1b10	87.5736	-0.780383	0.254565	-3.06556	0.00217	0.02301
1464	Itga3	1874.24	1.77415	0.578939	3.06448	0.00218	0.02308
1465	Adh7	9.04991	-2.74125	0.894812	-3.0635	0.00219	0.02314
1466	Rhobtb2	184.357	1.17038	0.38213	3.06278	0.00219	0.02318
1467	Thbs1	2054.92	1.65762	0.541716	3.05995	0.00221	0.02338
1468	Serinc5	292.5	1.14264	0.373434	3.05982	0.00221	0.02338
1469	Sri	666.742	-0.910045	0.297502	-3.05895	0.00222	0.02343
1470	Ncf1	790.631	-1.02883	0.336359	-3.05871	0.00222	0.02343
1471	Nid1	801.536	0.899632	0.294147	3.05844	0.00222	0.02344
1472	C2cd3	308.833	0.764162	0.249897	3.0579	0.00223	0.02346
1473	Abcd2	54.317	-2.05475	0.672848	-3.05381	0.00226	0.02375
1474	Sqstm1	3538.64	-0.624051	0.204365	-3.05361	0.00226	0.02375
1475	Prr11	146.593	1.22931	0.40258	3.05359	0.00226	0.02375
1476	Dact3	57.0936	-2.06007	0.674713	-3.05325	0.00226	0.02376
1477	Gm12216	18.9738	-2.34054	0.766923	-3.05186	0.00227	0.02386
1478	Gata6	70.2451	-1.47739	0.484139	-3.05157	0.00228	0.02387
1479	Arl15	143.507	0.664445	0.217898	3.04934	0.00229	0.02403
1480	Fbxl22	8.02355	1.68034	0.55113	3.04889	0.0023	0.02405
1481	Ybx2	2.15864	4.11686	1.3514	3.04636	0.00232	0.02423
1482	Mrpl54	226.153	-0.67119	0.220358	-3.0459	0.00232	0.02425
1483	Ly75	402.658	-1.52659	0.501301	-3.04525	0.00232	0.02429
1484	Tbc1d22a	477.035	-0.378514	0.12433	-3.04442	0.00233	0.02434
1485	St8sia2	29.9882	2.42536	0.796716	3.0442	0.00233	0.02434
1486	Tmod1	23.1358	-3.28663	1.07982	-3.04368	0.00234	0.02437
1487	Cxcr4	186.2	-0.996559	0.327441	-3.04347	0.00234	0.02437
1488	Tctex1d2	91.4355	-0.852587	0.28019	-3.04289	0.00234	0.0244
1489	Xirp1	4.34112	-4.91443	1.61535	-3.04232	0.00235	0.02443
1490	Hmgcl	200.3	-0.49369	0.162299	-3.04185	0.00235	0.02445
1491	Actr8	189.024	-0.60244	0.198099	-3.0411	0.00236	0.02447
1492	N4bp2l1	43.7919	-1.07851	0.354658	-3.041	0.00236	0.02447
1493	Plekhb2	572.027	-0.747459	0.245794	-3.04099	0.00236	0.02447
1494	Acvr2a	205.175	0.815893	0.268351	3.04039	0.00236	0.02449
1495	Slc45a4	226.468	0.665327	0.218833	3.04033	0.00236	0.02449
1496	Slain1	6.86411	2.45631	0.808425	3.03839	0.00238	0.02461
1497	Homer1	169.109	0.529154	0.174165	3.03824	0.00238	0.02461
1498	Ap1s3	18.6454	2.31548	0.762161	3.03804	0.00238	0.02461
1499	Il2rg	137.825	-1.09457	0.360303	-3.03791	0.00238	0.02461
1500	Dhcr7	216.481	1.38011	0.454327	3.0377	0.00238	0.02461
1501	Shmt1	109.29	0.89894	0.295929	3.03768	0.00238	0.02461
1502	Pcdhb22	59.089	-1.04137	0.342962	-3.0364	0.00239	0.0247
1503	Pirb	137.406	-1.10964	0.365509	-3.03588	0.0024	0.02473
1504	Colec10	6.91351	5.02465	1.65525	3.03559	0.0024	0.02473
1505	Brsk1	38.2754	-1.68678	0.555756	-3.0351	0.0024	0.02475
1506	Nt5c3b	155.501	-0.782451	0.257809	-3.035	0.00241	0.02475
1507	Vps41	731.553	-0.519332	0.171156	-3.03427	0.00241	0.02479
1508	Xylt2	290.93	-0.7328	0.241702	-3.03184	0.00243	0.02498
1509	Dtnbp1	239.904	-0.825461	0.272376	-3.03059	0.00244	0.02506
1510	Smim5	4.48199	2.86286	0.944786	3.03017	0.00244	0.02508
1511	Folr2	133.903	-1.83297	0.605062	-3.02939	0.00245	0.02513
1512	Adgrg1	67.186	1.77733	0.586807	3.02881	0.00246	0.02516
1513	Hsph1	918.801	0.917243	0.302936	3.02784	0.00246	0.02522
1514	Themis	5.25848	-4.1067	1.35714	-3.026	0.00248	0.02536
1515	Mtmr4	501.502	0.77889	0.257412	3.02584	0.00248	0.02536
1516	Apobec1	831.352	-0.963582	0.318475	-3.02562	0.00248	0.02536
1517	Tnk1	53.4964	3.15605	1.04335	3.02491	0.00249	0.0254
1518	Nt5dc3	290.641	0.920112	0.304233	3.02436	0.00249	0.02543
1519	C1qtnf1	777.311	1.19763	0.396057	3.02389	0.0025	0.02546
1520	Rassf7	59.5405	1.46085	0.483282	3.02278	0.0025	0.02552
1521	Arpc3	1061.45	-0.601676	0.199054	-3.02268	0.00251	0.02552
1522	Adamts6	347.596	-1.21616	0.402476	-3.02169	0.00251	0.02559
1523	Ube4a	439.94	0.683012	0.226258	3.01873	0.00254	0.02583
1524	H2-Bl	42.2594	-1.93813	0.642117	-3.01835	0.00254	0.02584
1525	Gng5	110.069	-1.132	0.375225	-3.01687	0.00255	0.02595
1526	Micu1	341.721	-0.481342	0.159597	-3.01599	0.00256	0.02601
1527	Klc3	160.201	1.66714	0.552821	3.0157	0.00256	0.02602
1528	Zdhhc15	35.6466	-2.47964	0.822722	-3.01394	0.00258	0.02614
1529	Bcl11a	39.9177	2.62085	0.869638	3.01373	0.00258	0.02614
1530	Tecpr2	224.113	0.754492	0.250356	3.01368	0.00258	0.02614
1531	Lamtor4	309.575	-0.74725	0.247993	-3.01318	0.00259	0.02616
1532	Ppfia3	8.38754	2.78956	0.926005	3.01246	0.00259	0.02621
1533	Plekha7	140.498	1.48997	0.494688	3.01194	0.0026	0.02623
1534	Uap1l1	439.505	-0.824672	0.27381	-3.01183	0.0026	0.02623
1535	Flt3l	36.221	-1.22033	0.405252	-3.0113	0.0026	0.02626
1536	Acot1	52.5101	1.74257	0.578872	3.01029	0.00261	0.02633
1537	Filip1l	616.039	-0.801157	0.266223	-3.00935	0.00262	0.02639
1538	Ppp1r16b	115.172	-1.33866	0.444902	-3.0089	0.00262	0.02642
1539	Ube2h	391.046	0.631499	0.209903	3.00854	0.00263	0.02643
1540	Banp	263.783	0.643472	0.213898	3.0083	0.00263	0.02643
1541	Gpr142	6.85731	5.22551	1.73789	3.0068	0.00264	0.02655
1542	Fbln7	103.986	-1.79246	0.59622	-3.00638	0.00264	0.02657
1543	Txnip	1906.91	-0.61708	0.205282	-3.00601	0.00265	0.02658
1544	2810428I15Rik	257.652	-0.692902	0.230531	-3.00568	0.00265	0.02659
1545	Lrrcc1	304.258	-0.834953	0.277919	-3.0043	0.00266	0.0267
1546	Col6a5	32.5653	-3.19855	1.06486	-3.00372	0.00267	0.02673
1547	Kcnq1	60.621	1.60768	0.535324	3.00319	0.00267	0.02676
1548	Cxcl10	122.118	-1.54945	0.516075	-3.00237	0.00268	0.02681
1549	Tmem238	22.7352	1.37395	0.457934	3.00033	0.0027	0.02698
1550	Sim2	11.7642	3.37404	1.12464	3.00012	0.0027	0.02698
1551	Aldh1l1	68.2553	-1.38307	0.461038	-2.99991	0.0027	0.02698
1552	Rpl11	119.56	-1.09377	0.364626	-2.9997	0.0027	0.02698
1553	Rnf152	296.549	-1.37748	0.459275	-2.99924	0.00271	0.027
1554	Smim8	49.2439	-0.956755	0.319044	-2.99882	0.00271	0.02702
1555	Wdsub1	133.412	-0.537255	0.179187	-2.99828	0.00272	0.02705
1556	Snx7	181.753	-1.09819	0.366289	-2.99814	0.00272	0.02705
1557	Tmc5	7.97698	-5.69364	1.90011	-2.99648	0.00273	0.02718
1558	Grpr	4.46768	3.01851	1.00745	2.99619	0.00273	0.02719
1559	Pim2	13.3715	1.50565	0.502764	2.99473	0.00275	0.0273
1560	Zkscan4	11.8573	-1.64409	0.549021	-2.99458	0.00275	0.0273
1561	Cyp2s1	29.5093	-2.99817	1.00148	-2.99375	0.00276	0.02734
1562	Ptgr2	308.812	-0.65285	0.218072	-2.99374	0.00276	0.02734
1563	Eef1a2	12.5309	-5.91041	1.97452	-2.99334	0.00276	0.02734
1564	Myh7	25.4083	-7.83713	2.61825	-2.99327	0.00276	0.02734
1565	Zbtb8a	56.5154	-0.657603	0.219731	-2.99277	0.00276	0.02737
1566	Snora23	167.407	-2.69976	0.902137	-2.99263	0.00277	0.02737
1567	Slc27a4	253.832	0.799847	0.267291	2.99242	0.00277	0.02737
1568	Pla2g7	1528.4	1.24708	0.416795	2.99206	0.00277	0.02738
1569	Tpd52	590.404	0.613464	0.205077	2.99139	0.00278	0.02743
1570	Acot11	82.3022	-1.66363	0.556239	-2.99086	0.00278	0.02743
1571	Ctnnal1	180.142	1.11127	0.371556	2.99085	0.00278	0.02743
1572	Wnt2b	15.3603	2.76245	0.923676	2.99071	0.00278	0.02743
1573	Smim22	12.5887	3.51616	1.17574	2.99061	0.00278	0.02743
1574	Igf2	11.1093	-2.71903	0.909603	-2.98925	0.0028	0.02753
1575	Vaultrc5	238.175	-3.37344	1.12948	-2.98672	0.00282	0.02774
1576	1700016C15Rik	2.26947	4.57566	1.53235	2.98604	0.00283	0.02779
1577	Stat1	1548.53	-1.15226	0.385936	-2.98563	0.00283	0.02781
1578	Nudt13	68.2795	-0.724797	0.242844	-2.98462	0.00284	0.02788
1579	Scn2a1	24.6667	-2.57939	0.864688	-2.98303	0.00285	0.02801
1580	Slc26a10	6.04811	3.27253	1.09729	2.98238	0.00286	0.02805
1581	Tacc1	854.922	-0.741024	0.248786	-2.97856	0.0029	0.02838
1582	Megf11	14.7947	2.2744	0.763744	2.97796	0.0029	0.02842
1583	9130008F23Rik	33.9602	0.992903	0.333451	2.97766	0.0029	0.02843
1584	Sectm1a	26.1033	-2.36536	0.794432	-2.97742	0.00291	0.02843
1585	Tbrg1	650.234	-0.607989	0.204209	-2.97729	0.00291	0.02843
1586	Klhl41	33.0801	-3.47987	1.16913	-2.97647	0.00292	0.02849
1587	3110056K07Rik	30.591	0.868722	0.291903	2.97606	0.00292	0.02851
1588	Echdc2	95.3416	1.5454	0.519454	2.97505	0.00293	0.02857
1589	Ap1g1	966.953	0.552671	0.185783	2.97483	0.00293	0.02857
1590	Epb4.1	280.155	1.07982	0.362992	2.97477	0.00293	0.02857
1591	Gem	177.193	-1.2032	0.404638	-2.97352	0.00294	0.02867
1592	Tex261	260.052	0.530197	0.178331	2.97311	0.00295	0.02869
1593	Iigp1	1180.43	-2.23052	0.750667	-2.97138	0.00296	0.02884
1594	Tmem139	8.29184	2.32899	0.783949	2.97084	0.00297	0.02887
1595	Gyg	233.058	-0.876213	0.294999	-2.97023	0.00298	0.02891
1596	Fam26e	28.4501	-1.61528	0.543906	-2.96978	0.00298	0.02893
1597	Hfe2	5.50232	-6.39343	2.15345	-2.96893	0.00299	0.029
1598	Podxl	311.25	1.12382	0.378628	2.96814	0.003	0.02905
1599	Gstz1	189.911	-0.70183	0.236485	-2.96776	0.003	0.02907
1600	Ube2f	178.722	0.945198	0.318591	2.96681	0.00301	0.02914
1601	Lrrn3	10.5247	-2.83725	0.956761	-2.96547	0.00302	0.02924
1602	Kctd10	1655.7	-1.13988	0.384399	-2.96536	0.00302	0.02924
1603	Glrb	45.0794	-1.99596	0.673132	-2.96519	0.00302	0.02924
1604	Chst11	856.283	-0.84712	0.285832	-2.9637	0.00304	0.02936
1605	Psme1	624.912	-0.986055	0.332819	-2.96273	0.00305	0.02944
1606	Slc38a6	177.088	-0.777744	0.262626	-2.96141	0.00306	0.02955
1607	Ppp1r3a	7.10237	-6.06751	2.04915	-2.96098	0.00307	0.02955
1608	2810025M15Rik	222.322	-1.00156	0.338265	-2.96088	0.00307	0.02955
1609	Agps	1108.35	0.705338	0.238224	2.96082	0.00307	0.02955
1610	Gt(ROSA)26Sor	70.5534	1.14784	0.387704	2.96061	0.00307	0.02955
1611	Gbp6	102.747	-2.40823	0.813757	-2.95939	0.00308	0.02965
1612	Cutal	5.66521	2.37431	0.803122	2.95635	0.00311	0.0299
1613	Txndc17	658.307	-0.775868	0.262454	-2.95621	0.00311	0.0299
1614	Hspb11	89.5851	-1.27524	0.431379	-2.9562	0.00311	0.0299
1615	Adrbk2	216.823	-1.4829	0.501778	-2.95529	0.00312	0.02997
1616	Itgb4	2108.68	1.661	0.562392	2.95345	0.00314	0.03013
1617	Cep83os	89.7514	-1.03282	0.349801	-2.9526	0.00315	0.03019
1618	Adamts16	140.729	-1.82742	0.618956	-2.95242	0.00315	0.03019
1619	Ezh2	354.977	0.639427	0.216678	2.95105	0.00317	0.03031
1620	Dph1	83.4058	-0.652861	0.221347	-2.94949	0.00318	0.03044
1621	Nog	2.3443	-4.14523	1.4056	-2.94909	0.00319	0.03047
1622	Fez2	367.468	-0.668025	0.226588	-2.94819	0.0032	0.03054
1623	Ncald	68.1425	2.70573	0.917935	2.94763	0.0032	0.03057
1624	Ptn	77.8286	-1.56618	0.531474	-2.94687	0.00321	0.03063
1625	Rab19	11.6741	1.87528	0.636557	2.94598	0.00322	0.0307
1626	Asb13	128.4	-0.888138	0.301757	-2.94322	0.00325	0.03095
1627	Gimap6	104.763	-1.08274	0.368074	-2.94165	0.00326	0.03109
1628	Gpr21	10.1335	1.65972	0.564245	2.94148	0.00327	0.03109
1629	Zfp473	12.2005	1.4891	0.506543	2.93972	0.00329	0.03125
1630	Bin1	976.397	-0.879033	0.299038	-2.93953	0.00329	0.03125
1631	Ces1a	5.62375	-3.76829	1.28213	-2.93909	0.00329	0.03127
1632	Rhbdd2	71.7756	0.969998	0.330098	2.93851	0.0033	0.03131
1633	Cd207	14.6359	-1.57435	0.535868	-2.93795	0.0033	0.03135
1634	Ms4a7	796.009	-1.34895	0.459358	-2.93659	0.00332	0.03147
1635	Gm20554	90.0025	1.73668	0.591436	2.93638	0.00332	0.03147
1636	1810034E14Rik	7.92167	-2.05085	0.69861	-2.93562	0.00333	0.03153
1637	Arhgap15	86.2808	-1.03872	0.353946	-2.9347	0.00334	0.0316
1638	Akip1	117.799	-0.770857	0.262681	-2.93457	0.00334	0.0316
1639	Stk17b	1013.67	-1.20648	0.411201	-2.93404	0.00335	0.03163
1640	Acot13	155.231	-0.897894	0.30608	-2.93352	0.00335	0.03166
1641	Cdca5	76.7152	0.616051	0.210071	2.93259	0.00336	0.03174
1642	BC052040	41.8759	1.18077	0.402728	2.93192	0.00337	0.03179
1643	Tnn	100.696	2.21454	0.755872	2.92978	0.00339	0.03199
1644	Tmem159	100.261	-0.785096	0.268418	-2.9249	0.00345	0.03248
1645	Fat2	22.6975	1.17566	0.402093	2.92385	0.00346	0.03257
1646	Gm7694	52.9942	2.39141	0.818237	2.92263	0.00347	0.03266
1647	Reep3	742.82	0.624434	0.213672	2.9224	0.00347	0.03266
1648	Ebf4	8.16664	-3.21574	1.10043	-2.92225	0.00348	0.03266
1649	Gbp3	658.762	-1.52214	0.520892	-2.92218	0.00348	0.03266
1650	Gng7	13.1828	2.44528	0.837202	2.92078	0.00349	0.03279
1651	Klrb1a	17.4691	1.60114	0.548671	2.91822	0.00352	0.03304
1652	Ccs	250.768	-0.648757	0.222446	-2.91647	0.00354	0.0332
1653	Fam73a	85.7393	0.846246	0.290209	2.91599	0.00355	0.03324
1654	Cd3e	3.53619	-5.07833	1.74186	-2.91547	0.00355	0.03327
1655	Psme2	213.435	-0.916424	0.314358	-2.91522	0.00355	0.03328
1656	Erp29	814.424	-0.54804	0.188095	-2.91364	0.00357	0.03342
1657	Angpt2	89.3954	-1.23758	0.424775	-2.9135	0.00357	0.03342
1658	Hipk4	4.81173	2.13807	0.734495	2.91094	0.0036	0.03366
1659	Sord	147.816	-0.906926	0.311561	-2.91091	0.0036	0.03366
1660	Aox2	8.46369	-4.86039	1.66993	-2.91053	0.00361	0.03367
1661	Rpl14	1328.1	-0.89851	0.308727	-2.91037	0.00361	0.03367
1662	5430403N17Rik	4.62724	3.34643	1.14987	2.91027	0.00361	0.03367
1663	Fcgr4	114.405	-1.73558	0.596445	-2.90987	0.00362	0.03369
1664	Cxcr6	39.3579	-2.18777	0.751931	-2.90953	0.00362	0.03371
1665	Adamtsl5	44.8028	-2.1299	0.732237	-2.90875	0.00363	0.03377
1666	Ngdn	174.37	-0.67418	0.231812	-2.90831	0.00363	0.0338
1667	Thoc5	286.786	-0.476119	0.163843	-2.90594	0.00366	0.03403
1668	Zfp217	440.475	0.726726	0.250113	2.90559	0.00367	0.03405
1669	Rnaseh1	136.153	-0.632186	0.217608	-2.90516	0.00367	0.03406
1670	Tnfaip8l1	30.9788	1.08002	0.371762	2.90515	0.00367	0.03406
1671	Supt16	1061.52	-0.600187	0.206651	-2.90434	0.00368	0.03413
1672	Rpl19	51.8637	-0.831205	0.286228	-2.904	0.00368	0.03414
1673	Tars	773.772	-0.568294	0.195767	-2.90291	0.0037	0.03424
1674	Rictor	631.754	0.707463	0.24373	2.90265	0.0037	0.03425
1675	St18	16.5437	-2.30907	0.795683	-2.902	0.00371	0.0343
1676	Dusp12	136.164	-0.76246	0.262834	-2.90092	0.00372	0.0344
1677	Usp43	28.7807	2.25849	0.77884	2.89981	0.00373	0.0345
1678	Sqrdl	133.092	-1.19331	0.411569	-2.89941	0.00374	0.03451
1679	Camk2a	23.7637	-2.26105	0.77985	-2.89934	0.00374	0.03451
1680	Osgep	91.8681	-0.777409	0.268151	-2.89915	0.00374	0.03451
1681	Pbdc1	320.194	-0.597794	0.20622	-2.89882	0.00375	0.03451
1682	Bend4	81.2406	-1.66682	0.57501	-2.89877	0.00375	0.03451
1683	Emc2	300.91	-0.838175	0.2892	-2.89826	0.00375	0.03455
1684	Ccdc136	59.3713	-2.03877	0.703636	-2.89747	0.00376	0.03461
1685	Smyd1	8.46625	-4.41866	1.52517	-2.89716	0.00377	0.03461
1686	Gmpr	46.0323	-1.06834	0.368762	-2.8971	0.00377	0.03461
1687	Nmi	167.452	-0.809998	0.279769	-2.89524	0.00379	0.0348
1688	Eml2	261.493	0.937205	0.323884	2.89365	0.00381	0.03494
1689	Gfpt1	844.44	0.7495	0.259021	2.89359	0.00381	0.03494
1690	Sdhc	405.202	0.539946	0.186623	2.89324	0.00381	0.03496
1691	Mpp5	492.187	0.543919	0.188032	2.8927	0.00382	0.03499
1692	Crip1	2633.3	-1.39316	0.481635	-2.89256	0.00382	0.03499
1693	Ttll12	252.293	0.827121	0.285961	2.89242	0.00382	0.03499
1694	Tap2	807.108	-1.48801	0.514587	-2.89166	0.00383	0.03505
1695	Ppil3	200.604	-0.567003	0.196183	-2.89017	0.00385	0.0352
1696	Optc	1.43702	-4.88016	1.68864	-2.88999	0.00385	NA
1697	Sox9	365.806	0.93089	0.32216	2.88952	0.00386	0.03525
1698	Srgn	629.57	-1.51945	0.52589	-2.8893	0.00386	0.03525
1699	Clic4	1495.71	-0.872068	0.301983	-2.88781	0.00388	0.0354
1700	Jtb	224.2	-0.508205	0.176002	-2.8875	0.00388	0.03541
1701	Pea15a	1206.71	0.40178	0.13918	2.88678	0.00389	0.03545
1702	Hrct1	23.2613	1.61692	0.560144	2.88662	0.00389	0.03545
1703	Zc3hav1l	111.282	1.21231	0.419977	2.88662	0.00389	0.03545
1704	Evc	165.66	-1.18952	0.412169	-2.886	0.0039	0.0355
1705	1110032A03Rik	68.3888	-0.592478	0.205307	-2.88581	0.0039	0.0355
1706	Myh13	6.59665	-3.29537	1.14208	-2.88541	0.00391	0.03553
1707	Sytl2	52.554	-2.19181	0.759942	-2.88418	0.00392	0.03564
1708	Malt1	221.824	0.681092	0.236188	2.88368	0.00393	0.03568
1709	Hpdl	4.14083	2.88235	0.999616	2.88346	0.00393	0.03568
1710	Bcam	50.6014	1.89403	0.65692	2.8832	0.00394	0.03569
1711	Pex5	416.488	0.413105	0.143486	2.87907	0.00399	0.03614
1712	Phxr4	13.0762	2.33787	0.812119	2.87873	0.00399	0.03616
1713	Paqr7	87.8315	-0.545608	0.189594	-2.87777	0.004	0.03625
1714	Kcnq5	60.5174	-1.61397	0.561049	-2.8767	0.00402	0.03635
1715	Pdia5	122.731	-1.39998	0.48673	-2.87631	0.00402	0.03637
1716	Dad1	425.912	-0.571422	0.198696	-2.87585	0.00403	0.03641
1717	Clec9a	12.3603	-2.36011	0.820842	-2.87522	0.00404	0.03646
1718	Gpsm1	169.226	-0.906396	0.315276	-2.87492	0.00404	0.03646
1719	Zfhx4	160.112	1.12643	0.39183	2.87479	0.00404	0.03646
1720	Vangl1	243.667	1.02286	0.355952	2.87359	0.00406	0.03658
1721	Mamstr	19.2699	-2.51922	0.87697	-2.87264	0.00407	0.03666
1722	Fkbp4	900.627	0.678774	0.236296	2.87255	0.00407	0.03666
1723	Dbn1	544.137	-0.90791	0.316315	-2.87027	0.0041	0.0369
1724	Nkg7	12.2218	-1.97367	0.687702	-2.86994	0.00411	0.03692
1725	Caps2	3.33968	-3.82322	1.33236	-2.86951	0.00411	0.03695
1726	Clec3b	15.9405	-3.10084	1.08136	-2.86754	0.00414	0.03716
1727	Wbscr27	32.9476	1.26032	0.439587	2.86705	0.00414	0.03719
1728	4732491K20Rik	11.8965	-1.50454	0.524897	-2.86635	0.00415	0.03726
1729	Use1	473.954	-0.746848	0.260583	-2.86607	0.00416	0.03727
1730	Jmy	556.47	0.835323	0.291476	2.86584	0.00416	0.03727
1731	Zbp1	401.354	-1.12044	0.391198	-2.86412	0.00418	0.03745
1732	Npc2	2244.38	-0.613394	0.214173	-2.86401	0.00418	0.03745
1733	E330033B04Rik	46.8212	1.62675	0.568165	2.86316	0.00419	0.03752
1734	Gorasp2	543.507	0.803737	0.28088	2.8615	0.00422	0.0377
1735	Sh3rf3	111.852	-1.56899	0.548513	-2.86045	0.00423	0.0378
1736	Phf24	2.6773	-4.49026	1.57004	-2.85996	0.00424	0.03784
1737	Serpina3m	5.56729	-2.43257	0.851027	-2.85839	0.00426	0.03801
1738	Rgs20	25.2227	2.11542	0.740205	2.85788	0.00426	0.03803
1739	Arhgap35	1092.37	0.886611	0.310245	2.85778	0.00427	0.03803
1740	Zfp131	387.656	-0.554923	0.194197	-2.85753	0.00427	0.03804
1741	Pygm	50.9406	-2.5658	0.898019	-2.85718	0.00427	0.03806
1742	Sh2d2a	10.4932	-1.90217	0.665907	-2.85651	0.00428	0.03812
1743	Fam131b	70.7007	-1.58624	0.555676	-2.85462	0.00431	0.0383
1744	Ubash3a	4.79131	-3.90435	1.36781	-2.85444	0.00431	0.0383
1745	Ttc28	319.943	-1.39327	0.488106	-2.85444	0.00431	0.0383
1746	Rnf38	355.753	0.719537	0.25209	2.85429	0.00431	0.0383
1747	Eif2b3	153.702	-0.558013	0.19552	-2.854	0.00432	0.03831
1748	Slc19a1	48.803	0.822422	0.288194	2.8537	0.00432	0.03833
1749	Trim28	1307.65	0.517339	0.181347	2.85276	0.00433	0.03842
1750	Slc26a9	1.63473	3.25997	1.14425	2.84901	0.00439	0.03885
1751	Idnk	170.168	-0.738839	0.259345	-2.84886	0.00439	0.03885
1752	Rn45s	2.46353e+06	-3.14743	1.10569	-2.84658	0.00442	0.03909
1753	Plek	1102.52	-1.07368	0.37721	-2.84637	0.00442	0.03909
1754	Klhl18	175.444	0.649158	0.228081	2.84617	0.00442	0.03909
1755	Ifitm10	64.6919	-2.09934	0.737614	-2.84613	0.00443	0.03909
1756	Rps8	577.622	-1.17551	0.413263	-2.84446	0.00445	0.03926
1757	Aarsd1	259.214	-0.655437	0.230431	-2.8444	0.00445	0.03926
1758	Reln	33.3209	-2.16757	0.762377	-2.84317	0.00447	0.03939
1759	Tfpi2	52.1707	1.17098	0.412068	2.84172	0.00449	0.03955
1760	Slc37a1	25.017	1.92664	0.678216	2.84074	0.0045	0.03965
1761	Gpr68	21.812	-2.03222	0.715579	-2.83997	0.00451	0.03972
1762	Samd4b	492.162	0.784052	0.276123	2.8395	0.00452	0.03976
1763	Mon1b	230.12	0.598755	0.210901	2.83904	0.00453	0.03979
1764	Alx4	78.239	-2.30102	0.810592	-2.83869	0.00453	0.03981
1765	Serpinb1a	80.4161	-1.92567	0.678466	-2.83828	0.00454	0.03984
1766	Taf4b	112.602	1.101	0.387929	2.83813	0.00454	0.03984
1767	Adcy7	2685.79	-0.528499	0.186228	-2.83792	0.00454	0.03984
1768	4933431E20Rik	43.4313	1.26187	0.444755	2.83722	0.00455	0.03991
1769	Bsn	11.288	-3.15349	1.11168	-2.83669	0.00456	0.03994
1770	Iah1	118.71	-0.726539	0.256138	-2.83651	0.00456	0.03994
1771	Dixdc1	104.012	-0.84051	0.296327	-2.83643	0.00456	0.03994
1772	Dclk2	47.9011	-1.6813	0.593037	-2.83507	0.00458	0.04009
1773	Slc25a13	155.784	0.755675	0.26658	2.8347	0.00459	0.04011
1774	Atf7	839.672	0.960801	0.339029	2.83398	0.0046	0.04018
1775	As3mt	158.842	-0.835215	0.294743	-2.8337	0.0046	0.04019
1776	Scd3	2.75464	3.71138	1.3101	2.8329	0.00461	0.04027
1777	Crkl	488.873	0.524462	0.185209	2.83172	0.00463	0.04039
1778	Pdxk	351.547	0.483928	0.17092	2.8313	0.00464	0.04041
1779	Slc20a1	2881.13	1.12402	0.397031	2.83107	0.00464	0.04041
1780	Ccnd1	3892.16	0.786904	0.277955	2.83105	0.00464	0.04041
1781	Akr1c13	38.0832	-1.47706	0.521943	-2.82993	0.00466	0.04053
1782	Mat2a	837.104	0.635753	0.224718	2.82911	0.00467	0.04061
1783	Fam84b	322.273	1.95681	0.692096	2.82736	0.00469	0.04081
1784	Erlin2	606.244	0.715955	0.253278	2.82675	0.0047	0.04086
1785	Mfsd8	66.6348	-0.791894	0.280166	-2.82652	0.00471	0.04087
1786	Cuedc2	325.311	-0.815849	0.288697	-2.82597	0.00471	0.04092
1787	Fam167b	56.2073	-0.991493	0.351004	-2.82474	0.00473	0.04105
1788	Snora78	478.824	-2.23305	0.790572	-2.8246	0.00473	0.04105
1789	Apoe	19265.7	-1.56681	0.554918	-2.8235	0.00475	0.04117
1790	Ankrd44	359.028	-0.649693	0.230121	-2.82326	0.00475	0.04117
1791	Bcl2l11	438.299	0.856778	0.303596	2.8221	0.00477	0.0413
1792	Abcc12	2.22973	4.21807	1.49473	2.82196	0.00477	0.0413
1793	Stil	111.611	0.806882	0.286006	2.82121	0.00478	0.04135
1794	Snx9	1008.11	-0.49764	0.176393	-2.8212	0.00478	0.04135
1795	Abca8b	26.3646	-2.21899	0.786656	-2.82079	0.00479	0.04138
1796	Abcc5	562.564	-1.45733	0.516729	-2.8203	0.0048	0.04141
1797	Gm4759	22.0001	-2.48473	0.881058	-2.82016	0.0048	0.04141
1798	Faim	116.986	-0.764131	0.270981	-2.81987	0.0048	0.04143
1799	Ubr7	383.865	-0.563434	0.199918	-2.81832	0.00483	0.0416
1800	Ltc4s	65.6196	-1.50252	0.533269	-2.81756	0.00484	0.04168
1801	Mtfr1	230.067	0.760099	0.269903	2.81619	0.00486	0.04181
1802	Trdmt1	55.5102	-0.915829	0.325202	-2.81619	0.00486	0.04181
1803	Socs2	531.331	0.812325	0.288478	2.8159	0.00486	0.04183
1804	Nrm	54.0292	0.706424	0.250915	2.81539	0.00487	0.04185
1805	Snx24	207.356	-1.12997	0.401362	-2.81534	0.00487	0.04185
1806	Xirp2	173.86	-4.52916	1.60887	-2.81512	0.00488	0.04186
1807	Scarf2	156.083	-1.79405	0.637455	-2.8144	0.00489	0.04193
1808	Pigt	240.922	0.861177	0.306088	2.81349	0.0049	0.04202
1809	Zbtb10	171.268	1.48843	0.52918	2.8127	0.00491	0.0421
1810	Tnni2	136.841	-1.91009	0.67914	-2.81251	0.00492	0.0421
1811	Hoxa4	13.4722	1.58085	0.562147	2.81216	0.00492	0.04211
1812	Bag1	938.385	-0.707901	0.251733	-2.81211	0.00492	0.04211
1813	Ambp	2.96061	-3.57113	1.27002	-2.81187	0.00493	0.04212
1814	Mmp13	1156.36	1.13884	0.405095	2.8113	0.00493	0.04217
1815	Ssc4d	8.82181	1.4283	0.508254	2.8102	0.00495	0.04229
1816	Dnajc17	37.9018	-1.12982	0.402075	-2.80997	0.00495	0.0423
1817	Itgb1bp1	288.329	-1.12497	0.400407	-2.80956	0.00496	0.04233
1818	Il1rap	516.832	1.31075	0.46674	2.8083	0.00498	0.04247
1819	Plekhh1	58.8689	1.89384	0.67441	2.80814	0.00498	0.04247
1820	Pou6f1	122.296	-1.13694	0.404989	-2.80733	0.005	0.04255
1821	Dennd2a	203.372	-2.32272	0.827488	-2.80696	0.005	0.04258
1822	Rab29	118.336	-0.707833	0.252204	-2.80659	0.00501	0.04258
1823	Misp	2.25542	-3.95084	1.40771	-2.80658	0.00501	0.04258
1824	Sgsm2	217.593	-0.771177	0.274876	-2.80554	0.00502	0.0427
1825	Snora61	90.3765	-2.53074	0.902742	-2.80339	0.00506	0.04296
1826	Mrm1	102.116	-0.531452	0.189711	-2.80137	0.00509	0.0432
1827	Podxl2	21.8153	-2.45973	0.878152	-2.80102	0.00509	0.04321
1828	Chst3	60.3133	-1.16793	0.416974	-2.80095	0.0051	0.04321
1829	Ak5	46.3947	-2.00253	0.715036	-2.8006	0.0051	0.04324
1830	Csn2	5.10123	-4.66268	1.66539	-2.79975	0.00511	0.04333
1831	Arsk	83.8247	-0.778954	0.278239	-2.79958	0.00512	0.04333
1832	Pkd2	750.827	-0.494613	0.176687	-2.79937	0.00512	0.04333
1833	Tsku	145.908	-1.14819	0.410295	-2.79846	0.00513	0.04343
1834	Capn6	130.46	-2.74765	0.982218	-2.79739	0.00515	0.04355
1835	2700038G22Rik	17.6599	1.45772	0.521338	2.79612	0.00517	0.0437
1836	Chrac1	173.201	-0.766831	0.274306	-2.79553	0.00518	0.04375
1837	Dnase1l1	157.631	-0.69581	0.248923	-2.79528	0.00519	0.04376
1838	Apol11b	2.84141	-4.36907	1.56354	-2.79435	0.0052	0.04387
1839	Sel1l3	29.3487	-3.41107	1.22133	-2.79293	0.00522	0.04403
1840	Mcpt1	7.31067	2.91215	1.04276	2.79275	0.00523	0.04404
1841	Slc12a1	4.0064	-3.56621	1.27715	-2.79232	0.00523	0.04407
1842	Casq1	18.9647	-3.8767	1.38934	-2.79032	0.00527	0.04432
1843	Cyp26a1	28.2359	-2.59787	0.931351	-2.78936	0.00528	0.04443
1844	Aknad1	6.91871	-4.54997	1.63139	-2.78902	0.00529	0.04445
1845	Fgfr3	27.276	-2.61217	0.936699	-2.78869	0.00529	0.04447
1846	Zfp759	46.3081	-0.713505	0.255872	-2.78852	0.00529	0.04447
1847	Nlrc3	47.0269	-1.32678	0.47587	-2.78811	0.0053	0.0445
1848	Fads6	5.75053	2.13706	0.766621	2.78764	0.00531	0.04454
1849	Traf5	123.63	-1.01717	0.364933	-2.78728	0.00532	0.04457
1850	Atg13	175.34	0.701489	0.251692	2.78709	0.00532	0.04457
1851	Acadl	591.79	0.594127	0.213231	2.7863	0.00533	0.04465
1852	Myo5a	2356.63	-0.886108	0.31807	-2.7859	0.00534	0.04466
1853	Gmppa	292.199	-0.56632	0.203281	-2.78589	0.00534	0.04466
1854	Med19	160.112	0.646182	0.23202	2.78503	0.00535	0.04474
1855	E330013P04Rik	4.95462	-3.68842	1.32439	-2.78499	0.00535	0.04474
1856	Stim1	202.5	0.578136	0.207674	2.78387	0.00537	0.04487
1857	Dtd2	78.0347	-0.78014	0.280291	-2.78333	0.00538	0.04492
1858	C1qa	4715.46	-1.28461	0.461578	-2.78308	0.00538	0.04493
1859	Nudt9	465.458	-0.555813	0.199775	-2.78219	0.0054	0.04503
1860	Mypn	8.76489	-5.78162	2.07826	-2.78196	0.0054	0.04504
1861	Srpx2	312.377	-1.40645	0.505642	-2.78152	0.00541	0.04507
1862	Ccdc82	339.371	-1.36872	0.49216	-2.78104	0.00542	0.04512
1863	Fam187b	13.9532	2.11725	0.761444	2.78057	0.00543	0.04515
1864	Foxq1	41.5795	2.07992	0.748045	2.78047	0.00543	0.04515
1865	Timp3	1230.59	-1.29591	0.466159	-2.77998	0.00544	0.04517
1866	Dnase2a	196.162	-0.876443	0.315289	-2.77981	0.00544	0.04517
1867	Sprr2a3	6.80503	-5.11619	1.84058	-2.77967	0.00544	0.04517
1868	Lifr	458.167	0.78262	0.281558	2.77961	0.00544	0.04517
1869	Igfn1	23.5325	-8.52147	3.06663	-2.77877	0.00546	0.04526
1870	Arsj	79.7202	-1.28407	0.462132	-2.77858	0.00546	0.04526
1871	Ptges2	129.148	0.838028	0.301687	2.77781	0.00547	0.04535
1872	Atp8b2	967.45	-0.634314	0.228372	-2.77755	0.00548	0.04536
1873	Tjp1	1293.84	0.796623	0.286823	2.7774	0.00548	0.04536
1874	Unc5cl	16.4653	2.9101	1.04807	2.77663	0.00549	0.04544
1875	Irx4	5.80704	-5.85482	2.10876	-2.77642	0.0055	0.04544
1876	Rassf1	389.011	-0.555612	0.200147	-2.77602	0.0055	0.04548
1877	Snora70	59.0303	-2.42092	0.872536	-2.77458	0.00553	0.04565
1878	Hyi	80.4232	-1.0555	0.38053	-2.77377	0.00554	0.04574
1879	Tmem265	38.6945	0.909251	0.327852	2.77336	0.00555	0.04578
1880	Sapcd2	65.0114	1.23104	0.444012	2.77255	0.00556	0.04585
1881	Nt5c	278.242	-0.734596	0.264957	-2.77251	0.00556	0.04585
1882	Tspan32	52.2277	-0.984616	0.355233	-2.77175	0.00558	0.04593
1883	Zfpm2	82.0416	-1.58123	0.570639	-2.77099	0.00559	0.04601
1884	Cyp2j9	6.12922	-2.73447	0.987039	-2.77038	0.0056	0.04607
1885	Pik3cb	464.036	0.387023	0.139736	2.76967	0.00561	0.04615
1886	Cacna1h	15.6208	-2.30296	0.831692	-2.76901	0.00562	0.04622
1887	Bri3bp	180.987	0.829622	0.299783	2.76741	0.00565	0.0464
1888	Mef2c	520.25	-0.864735	0.312482	-2.76731	0.00565	0.0464
1889	Eea1	1346.57	-0.773559	0.279545	-2.76721	0.00565	0.0464
1890	Commd1	318.13	-0.853153	0.308347	-2.76686	0.00566	0.04643
1891	Pard3b	86.4398	-2.19723	0.794396	-2.76591	0.00568	0.04649
1892	Pak1	759.908	0.610393	0.220701	2.7657	0.00568	0.04649
1893	Zmat5	73.4353	-0.725165	0.262205	-2.76564	0.00568	0.04649
1894	Thsd7a	80.7172	-1.70625	0.616945	-2.76564	0.00568	0.04649
1895	Nup62	273.558	0.452347	0.163564	2.76556	0.00568	0.04649
1896	Aoc2	19.097	1.47001	0.531969	2.76333	0.00572	0.04678
1897	Rnd2	23.5442	-1.0922	0.395374	-2.76244	0.00574	0.04689
1898	Lox	2226.59	-1.66461	0.602828	-2.76133	0.00576	0.04702
1899	Neat1	10534.4	1.6388	0.593938	2.75921	0.00579	0.0473
1900	Gzmg	23.4329	2.84503	1.0312	2.75894	0.0058	0.04731
1901	Ttc33	233.405	-0.432839	0.156891	-2.75885	0.0058	0.04731
1902	Nup210	118.858	1.3233	0.4798	2.75802	0.00582	0.0474
1903	Tppp3	69.355	-1.86548	0.676499	-2.75755	0.00582	0.04744
1904	5730409E04Rik	221.241	-0.932443	0.338235	-2.75679	0.00584	0.04753
1905	Kif17	3.55453	2.62232	0.951329	2.75648	0.00584	0.04753
1906	Prr7	11.4527	-1.53201	0.555799	-2.7564	0.00584	0.04753
1907	Dkk2	613.957	-1.76565	0.640756	-2.75557	0.00586	0.04763
1908	Platr22	4.09905	2.21858	0.805234	2.7552	0.00587	0.04766
1909	Gimap7	12.2224	-2.9219	1.06056	-2.75505	0.00587	0.04766
1910	Ndrg2	45.2197	-2.28995	0.831332	-2.75455	0.00588	0.0477
1911	Psmd6	667.66	-0.687643	0.249652	-2.7544	0.00588	0.0477
1912	Tmbim1	588.345	0.726302	0.263717	2.75409	0.00589	0.04772
1913	Fam222b	116.334	0.790682	0.287154	2.75351	0.0059	0.04778
1914	Col6a2	3837.78	-1.33374	0.484554	-2.75251	0.00591	0.04787
1915	Dst	11846.4	-1.13716	0.413154	-2.7524	0.00592	0.04787
1916	H2-Q1	25.4204	-1.33958	0.486698	-2.75238	0.00592	0.04787
1917	Mllt1	179.136	0.82451	0.29965	2.75158	0.00593	0.04796
1918	Wls	2396.29	-1.1715	0.425828	-2.7511	0.00594	0.04801
1919	Frrs1	367.105	0.621314	0.225861	2.75087	0.00594	0.04802
1920	Gpr183	104.07	-1.14447	0.416161	-2.75007	0.00596	0.04811
1921	Dctn6	198.583	-0.640654	0.232993	-2.74967	0.00597	0.04814
1922	Sema4d	250.582	0.959861	0.34929	2.74804	0.006	0.04836
1923	Chil3	19.8386	-3.27613	1.19296	-2.74623	0.00603	0.04858
1924	Olfr56	11.2944	-2.11376	0.769712	-2.74617	0.00603	0.04858
1925	Trip4	342.244	-0.489237	0.178249	-2.74468	0.00606	0.04877
1926	Cd6	4.38677	-3.54095	1.29017	-2.74455	0.00606	0.04877
1927	Gpr34	223.948	-1.63878	0.597172	-2.74423	0.00607	0.0488
1928	Gm1045	30.2068	1.21215	0.441808	2.74361	0.00608	0.04886
1929	Ppp1r3c	23.3125	-1.94883	0.710579	-2.74259	0.0061	0.04898
1930	1500015O10Rik	104.223	1.36891	0.499154	2.74246	0.0061	0.04898
1931	Nos1ap	30.0095	2.49223	0.908947	2.74189	0.00611	0.04904
1932	Dyrk3	128.26	1.55423	0.566886	2.7417	0.00611	0.04904
1933	Snhg17	103.931	1.00792	0.367641	2.7416	0.00611	0.04904
1934	Plxnb3	6.98776	1.70264	0.621143	2.74114	0.00612	0.04908
1935	Knop1	449.904	0.453894	0.165605	2.74082	0.00613	0.0491
1936	Klhl15	44.065	0.920862	0.336001	2.74065	0.00613	0.0491
1937	Dnajc8	414.467	-0.557111	0.203347	-2.7397	0.00615	0.04922
1938	Poc1b	120.518	0.669685	0.244611	2.73776	0.00619	0.04947
1939	Nme2	639.17	-0.817479	0.298599	-2.73772	0.00619	0.04947
1940	1110065P20Rik	76.0025	-0.583164	0.213043	-2.7373	0.00619	0.0495
1941	Ptch1	107.95	1.08294	0.395741	2.73648	0.00621	0.04958
1942	Lmod1	20.2478	1.55857	0.569594	2.73628	0.00621	0.04958
1943	A4galt	85.7732	-1.20864	0.44171	-2.73627	0.00621	0.04958
1944	Arsi	31.6844	1.39256	0.508957	2.7361	0.00622	0.04958
1945	Cers3	17.39	2.34486	0.857199	2.73549	0.00623	0.04965
1946	Rab6a	737.947	0.447827	0.163774	2.73442	0.00625	0.04977
1947	Toporsos	31.6639	-1.23429	0.451401	-2.73437	0.00625	0.04977
1948	Xlr	37.3229	-1.66352	0.608666	-2.73305	0.00628	0.04994
1949	Man2a1	1175.69	0.649583	0.237703	2.73275	0.00628	0.04996
1950	Nudt18	66.285	-0.964735	0.353069	-2.73243	0.00629	0.04998
1951	Exoc3l4	40.6911	-0.873416	0.319669	-2.73225	0.00629	0.04998
1952	Fam132a	66.6981	1.0555	0.38637	2.73183	0.0063	0.05002
1953	Tspan2	306.754	1.25238	0.458839	2.72945	0.00634	0.05036
1954	Adora2a	18.9384	-2.0233	0.741402	-2.72901	0.00635	0.0504
1955	Lzic	197.127	0.646944	0.237088	2.7287	0.00636	0.05042
1956	Hsd17b11	178.126	-0.736797	0.270202	-2.72684	0.00639	0.05068
1957	Ddx52	335.696	-0.658715	0.241615	-2.7263	0.0064	0.05072
1958	Fam69b	32.748	1.70217	0.62437	2.72622	0.00641	0.05072
1959	Slc12a7	424.63	0.95532	0.350437	2.72608	0.00641	0.05072
1960	Mkx	33.8431	-1.82496	0.669902	-2.72421	0.00645	0.05098
1961	Kif21b	432.735	-1.48043	0.543542	-2.72367	0.00646	0.05104
1962	Mctp1	32.7237	-1.19222	0.437765	-2.72343	0.00646	0.05105
1963	Hoxa5	70.6856	0.963764	0.353922	2.72309	0.00647	0.05108
1964	Cmc2	106.276	-1.02169	0.375232	-2.72284	0.00647	0.05109
1965	Cox18	88.8583	-0.600624	0.220641	-2.72218	0.00649	0.05117
1966	Ccdc25	252.527	-0.832972	0.306071	-2.7215	0.0065	0.05125
1967	Akr1b8	390.34	-1.10504	0.406359	-2.71936	0.00654	0.05155
1968	Gatsl3	29.9722	-1.03439	0.380411	-2.71914	0.00655	0.05156
1969	Rnf43	25.1667	2.83073	1.04121	2.7187	0.00655	0.0516
1970	Nudt22	82.0975	-0.808921	0.297618	-2.71798	0.00657	0.05167
1971	Dgkd	810.056	0.817012	0.300599	2.71795	0.00657	0.05167
1972	Tmbim6	2530.59	0.629816	0.231754	2.71761	0.00658	0.05167
1973	Aaed1	153.427	-0.679347	0.249996	-2.71744	0.00658	0.05167
1974	Zfp395	136.332	1.33861	0.492602	2.71743	0.00658	0.05167
1975	Tlr2	346.202	-1.14433	0.421235	-2.7166	0.0066	0.05177
1976	Tab2	852.878	0.563698	0.207591	2.71543	0.00662	0.05192
1977	Nmt2	478.195	0.512063	0.188594	2.71517	0.00662	0.05192
1978	Myl4	29.9917	-2.35119	0.865956	-2.71514	0.00662	0.05192
1979	P3h3	212.502	-0.937984	0.345554	-2.71444	0.00664	0.05198
1980	Emp2	867.108	0.747508	0.275383	2.71443	0.00664	0.05198
1981	Daglb	234.35	-0.612687	0.225739	-2.71414	0.00664	0.052
1982	Skap2	821.993	0.533889	0.196759	2.71341	0.00666	0.05209
1983	Snhg7	56.1916	0.767125	0.282777	2.71283	0.00667	0.05215
1984	Cyth3	652.794	-0.770046	0.283978	-2.71164	0.0067	0.05231
1985	Halr1	9.09745	-2.92365	1.07823	-2.71152	0.0067	0.05231
1986	Eid1	705.758	-0.804391	0.296683	-2.71128	0.0067	0.05232
1987	Ahr	432.012	0.661987	0.244211	2.71072	0.00671	0.05238
1988	Trpm1	6.35412	-4.25149	1.56886	-2.70992	0.00673	0.05246
1989	Ctsk	1135.7	-2.81106	1.03737	-2.70979	0.00673	0.05246
1990	Aldh1a1	15.9556	-2.9954	1.10542	-2.70974	0.00673	0.05246
1991	Myo1h	6.75569	-1.89985	0.701172	-2.70953	0.00674	0.05246
1992	Cxcl3	15.3989	2.7261	1.00636	2.70886	0.00675	0.05254
1993	Fabp4	204.219	-1.82022	0.672011	-2.70862	0.00676	0.05256
1994	Arhgef6	329.537	-0.984609	0.363556	-2.70827	0.00676	0.05258
1995	Foxf1	21.5725	-2.7466	1.01445	-2.70747	0.00678	0.05268
1996	Cyp2j6	91.6109	-1.24109	0.458433	-2.70725	0.00678	0.05269
1997	Exph5	11.9587	2.43323	0.898888	2.70693	0.00679	0.05272
1998	Trappc12	286.994	-0.357798	0.132188	-2.70675	0.00679	0.05272
[truncated: 17,228 more rows]
