# Supplementary material for: Adaptation and selection shape clonal evolution of tumors during residual disease and recurrence
Source: Nat Commun. 2020 Oct 6;11:5017. doi: 10.1038/s41467-020-18730-z (PMC7539014; doi:10.1038/s41467-020-18730-z)
Supplement: Supplementary file 9 — Supplementary Data 6 [file 41467_2020_18730_MOESM9_ESM.xlsx]

## Sheet: Alvarez_RNASeq_4598_Yes_no_Mat-
Supplementary Data 6. DESeq2 results showing differentially expressed genes between Met amplified and non-amplified recurrent tumors.
	Gene	baseMean	log2FoldChange	lfcSE	stat	pvalue	padj
1	Klhl30	266.513	-2.91122	0.260242	-11.1866	< 2e-16	< 2e-16
2	Gbp2	1835.42	2.4655	0.265583	9.28334	< 2e-16	< 2e-16
3	Mgst2	86.8187	3.35341	0.432428	7.75483	8.8e-15	4.4e-11
4	Fst	274.21	2.59033	0.355098	7.29471	3e-13	1.1e-09
5	Prl2c2	45.3944	7.94056	1.14356	6.94375	3.8e-12	1.1e-08
6	Phospho1	99.8121	-4.04116	0.59965	-6.73919	1.6e-11	4e-08
7	2310022B05Rik	378.054	-2.04226	0.304683	-6.70289	2e-11	4.4e-08
8	Nebl	94.4484	-5.72277	0.864255	-6.62162	3.6e-11	6.7e-08
9	Serpina3h	252.686	-3.01035	0.478047	-6.29718	3e-10	5.1e-07
10	Tes	4437.46	4.00206	0.650795	6.1495	7.8e-10	1.2e-06
11	Nkain1	78.7719	-2.57277	0.424005	-6.06777	1.3e-09	1.5e-06
12	Angptl7	212.055	3.91767	0.646128	6.06331	1.3e-09	1.5e-06
13	Cav2	2783.3	3.72551	0.6145	6.06268	1.3e-09	1.5e-06
14	Serpina3i	53.9797	-2.94425	0.486833	-6.04777	1.5e-09	1.5e-06
15	Gbp7	964.26	1.3658	0.226075	6.04134	1.5e-09	1.5e-06
16	Slc9a2	121.362	4.27326	0.713306	5.99078	2.1e-09	2e-06
17	Adamts4	770.969	-2.00682	0.338017	-5.93702	2.9e-09	2.6e-06
18	Gbp4	466.742	2.87933	0.488181	5.89808	3.7e-09	3.1e-06
19	Kcnj15	222.347	-3.4958	0.600601	-5.8205	5.9e-09	4.6e-06
20	Dlc1	495.027	-1.89332	0.326229	-5.80364	6.5e-09	4.9e-06
21	Antxr1	812.832	-2.18441	0.381524	-5.72549	1e-08	7.4e-06
22	Irs1	1527.3	-2.08005	0.365763	-5.68689	1.3e-08	8.8e-06
23	Gbp3	658.762	1.9703	0.347384	5.67182	1.4e-08	8.9e-06
24	Cav1	10701.8	3.74571	0.660437	5.67156	1.4e-08	8.9e-06
25	Kif26b	787.402	-2.62425	0.463666	-5.65978	1.5e-08	9.1e-06
26	Ptgfr	29.1956	3.4092	0.609462	5.59378	2.2e-08	1.3e-05
27	Gbp9	503.425	2.47128	0.443172	5.57634	2.5e-08	1.4e-05
28	Gm12250	364.513	2.7067	0.48746	5.55266	2.8e-08	1.5e-05
29	Nuak1	844.745	-1.6964	0.309834	-5.47518	4.4e-08	2.3e-05
30	Shox2	82.42	-2.99107	0.546888	-5.46924	4.5e-08	2.3e-05
31	Slc16a2	70.8505	-2.88613	0.52903	-5.45551	4.9e-08	2.4e-05
32	Gbp10	138.198	3.27891	0.607411	5.39817	6.7e-08	3.2e-05
33	Upp1	368.108	3.20244	0.594576	5.38609	7.2e-08	3.3e-05
34	Cyp26a1	28.2359	-3.58036	0.666518	-5.37174	7.8e-08	3.4e-05
35	Igtp	852.196	2.78189	0.518011	5.37033	7.9e-08	3.4e-05
36	Rab11fip4	161.199	-3.66987	0.690926	-5.31153	1.1e-07	4.5e-05
37	Gbp8	140.288	3.10545	0.584956	5.30887	1.1e-07	4.5e-05
38	Zfp862-ps	217.036	-1.51927	0.286526	-5.30238	1.1e-07	4.5e-05
39	Myo1d	327.395	-2.22363	0.422934	-5.25763	1.5e-07	5.6e-05
40	9430020K01Rik	1625.02	-2.06598	0.39506	-5.22953	1.7e-07	6.4e-05
41	Foxn3	300.336	-1.25843	0.242679	-5.18557	2.2e-07	7.8e-05
42	S100a6	6885.79	1.06546	0.20551	5.18449	2.2e-07	7.8e-05
43	Htr1b	11.0384	-4.44505	0.865595	-5.13525	2.8e-07	9.9e-05
44	Capn6	130.46	-3.9763	0.78115	-5.09032	3.6e-07	0.00012
45	Jph2	158.773	-2.65595	0.522838	-5.07986	3.8e-07	0.00012
46	Aim1	930.675	1.28401	0.252805	5.07905	3.8e-07	0.00012
47	Tgtp1	71.834	4.1658	0.822913	5.06226	4.1e-07	0.00013
48	Plce1	221.764	-2.99649	0.592716	-5.05554	4.3e-07	0.00013
49	Ip6k3	75.9066	-3.59245	0.712389	-5.04282	4.6e-07	0.00014
50	Palm2	67.3612	-3.46975	0.689667	-5.03105	4.9e-07	0.00015
51	Herc6	357.021	0.907394	0.180707	5.02135	5.1e-07	0.00015
52	Rassf10	57.4773	-5.41124	1.07768	-5.0212	5.1e-07	0.00015
53	Arhgap11a	504	0.681366	0.135918	5.01305	5.4e-07	0.00015
54	Mlph	202.489	-2.32921	0.465135	-5.00761	5.5e-07	0.00015
55	Grb14	50.0932	-2.49223	0.498758	-4.99688	5.8e-07	0.00016
56	Capza2	13074.9	2.97427	0.595691	4.99298	5.9e-07	0.00016
57	Ccnd1	3892.16	0.905157	0.18206	4.97174	6.6e-07	0.00018
58	Tns1	860.451	-1.79204	0.360717	-4.96801	6.8e-07	0.00018
59	Plxna2	334.372	-1.94474	0.392102	-4.95978	7.1e-07	0.00018
60	Npas3	29.3883	-3.66209	0.739204	-4.9541	7.3e-07	0.00018
61	Lif	128.448	-2.4019	0.485372	-4.94858	7.5e-07	0.00018
62	Alx4	78.239	-3.1165	0.632339	-4.92853	8.3e-07	0.0002
63	Ly75	402.658	1.64858	0.335883	4.90821	9.2e-07	0.00022
64	Setbp1	164.496	-3.1349	0.63901	-4.90587	9.3e-07	0.00022
65	Arnt2	67.4219	-2.19529	0.447634	-4.90421	9.4e-07	0.00022
66	Daam2	44.4967	-4.12049	0.841289	-4.89783	9.7e-07	0.00022
67	Iigp1	1180.43	2.86068	0.586153	4.88043	1.1e-06	0.00024
68	Fam124a	25.7002	-4.75266	0.974919	-4.87492	1.1e-06	0.00024
69	Sema3b	174.407	-2.99957	0.615921	-4.87006	1.1e-06	0.00024
70	Foxs1	33.4559	-2.68625	0.552348	-4.86333	1.2e-06	0.00025
71	Pappa	57.1834	-2.24147	0.461111	-4.86101	1.2e-06	0.00025
72	Styk1	28.9874	2.58216	0.531438	4.85881	1.2e-06	0.00025
73	Lrrc32	144.56	-2.37921	0.490322	-4.85236	1.2e-06	0.00025
74	Anln	1570.33	1.20672	0.249532	4.83594	1.3e-06	0.00027
75	Auts2	73.9966	-3.39715	0.706621	-4.8076	1.5e-06	0.00031
76	Plscr2	68.6066	2.41316	0.50521	4.77656	1.8e-06	0.00035
77	Trim46	50.6646	-2.76155	0.578649	-4.7724	1.8e-06	0.00036
78	Tnik	244.879	-2.59656	0.550157	-4.71968	2.4e-06	0.00046
79	Ash2l	600.612	0.886792	0.188577	4.70256	2.6e-06	0.00049
80	Tulp4	1221.7	-1.02058	0.217416	-4.69413	2.7e-06	0.0005
81	Fndc1	530.317	-2.92815	0.623933	-4.69306	2.7e-06	0.0005
82	Pitpnm3	19.4732	-5.18864	1.1075	-4.68501	2.8e-06	0.00051
83	Slc25a23	41.0169	-3.0814	0.659216	-4.67433	2.9e-06	0.00053
84	Pdzd4	100.68	-1.68558	0.363217	-4.64069	3.5e-06	0.00062
85	Fgfr3	27.276	-3.56839	0.772345	-4.6202	3.8e-06	0.00068
86	Mylk	316.998	-2.50412	0.542762	-4.61366	4e-06	0.00069
87	Camk2a	23.7637	-2.67788	0.582323	-4.59862	4.3e-06	0.00074
88	Pdzd2	55.7246	-2.36866	0.516716	-4.58406	4.6e-06	0.00078
89	Apc	1455.09	-0.656648	0.143751	-4.56795	4.9e-06	0.00083
90	Psmb8	1157.2	1.41071	0.309157	4.56307	5e-06	0.00083
91	Gbp11	54.817	2.9548	0.647576	4.56287	5e-06	0.00083
92	Mamdc2	226.181	-2.00822	0.441422	-4.54943	5.4e-06	0.00088
93	Itgb7	168.928	2.44279	0.538647	4.53505	5.8e-06	0.00093
94	Zbtb7c	55.3651	-3.17631	0.703567	-4.51458	6.3e-06	0.00101
95	Met	15169	3.45477	0.76675	4.50574	6.6e-06	0.00105
96	Retnla	235.984	-7.18947	1.59784	-4.49949	6.8e-06	0.00107
97	Gpr153	635.613	-1.33217	0.296471	-4.49342	7e-06	0.00107
98	Mcc	173.159	-2.33034	0.518906	-4.49088	7.1e-06	0.00107
99	Gpr25	7.12242	-4.21569	0.938773	-4.49064	7.1e-06	0.00107
100	Dock7	1863.74	1.18567	0.264041	4.49048	7.1e-06	0.00107
101	Slc7a2	1432.23	-2.77047	0.617443	-4.48701	7.2e-06	0.00108
102	Fam198b	331.927	-2.82349	0.631121	-4.47376	7.7e-06	0.00112
103	Mir143hg	24.2795	-3.95656	0.884396	-4.47374	7.7e-06	0.00112
104	Trabd2b	206.632	-2.04954	0.458647	-4.46867	7.9e-06	0.00114
105	Pdgfa	404.844	-1.28609	0.288325	-4.46057	8.2e-06	0.00117
106	Wnk2	43.2079	-4.43079	0.993807	-4.4584	8.3e-06	0.00117
107	Mgll	817.129	-2.04718	0.459303	-4.45715	8.3e-06	0.00117
108	Duox2	14.3484	-5.14813	1.16135	-4.43288	9.3e-06	0.00129
109	Atp8b1	228.752	-1.8449	0.41662	-4.42826	9.5e-06	0.0013
110	Fam101b	1760.49	-2.57732	0.582087	-4.42772	9.5e-06	0.0013
111	Jchain	471.214	-7.88918	1.7872	-4.41428	1e-05	0.00137
112	F7	23.5073	-5.68337	1.29086	-4.40278	1.1e-05	0.00143
113	Cdk18	52.7925	-2.81058	0.640639	-4.38715	1.1e-05	0.00153
114	Gm4951	125.46	2.25928	0.517857	4.36275	1.3e-05	0.00169
115	Fhl2	478.558	1.12524	0.258548	4.35214	1.3e-05	0.00176
116	Shroom3	425.277	-2.45909	0.567219	-4.33535	1.5e-05	0.00189
117	Braf	747.576	-2.5495	0.593873	-4.29301	1.8e-05	0.00227
118	Zfp334	90.5444	-1.34169	0.313097	-4.28523	1.8e-05	0.00232
119	Atp2b4	463	-1.52817	0.356968	-4.28097	1.9e-05	0.00232
120	Lmcd1	74.8986	-2.22375	0.519858	-4.27762	1.9e-05	0.00232
121	Plxdc2	331.909	-2.03405	0.475566	-4.2771	1.9e-05	0.00232
122	Pax6	10.3749	-4.82195	1.12742	-4.27697	1.9e-05	0.00232
123	Col6a5	185.693	-5.71976	1.33771	-4.2758	1.9e-05	0.00232
124	Cdk1	659.43	1.36396	0.319071	4.27478	1.9e-05	0.00232
125	Slpi	875.455	-3.75451	0.878603	-4.27328	1.9e-05	0.00232
126	Cmtm4	606.881	-1.28269	0.300468	-4.26898	2e-05	0.00233
127	Gpr176	77.4545	-2.24513	0.526064	-4.26778	2e-05	0.00233
128	Sepw1	352.622	-1.71992	0.403119	-4.26653	2e-05	0.00233
129	Knstrn	283.999	1.0322	0.241996	4.26538	2e-05	0.00233
130	Cdhr1	8.52437	-3.72669	0.874968	-4.25923	2.1e-05	0.00237
131	Speg	287.553	-2.41191	0.567904	-4.24703	2.2e-05	0.00247
132	Bgn	5639.74	-2.5319	0.59625	-4.24637	2.2e-05	0.00247
133	Sdpr	1272.5	1.95598	0.4608	4.24475	2.2e-05	0.00247
134	Itga6	1870.19	1.16734	0.275135	4.2428	2.2e-05	0.00248
135	Whrn	69.571	-3.26195	0.769822	-4.23728	2.3e-05	0.00252
136	Itga3	1874.24	1.92476	0.454677	4.23325	2.3e-05	0.00255
137	Nefl	47.271	4.86625	1.15175	4.22508	2.4e-05	0.00261
138	Nrxn3	13.8566	-5.5321	1.31018	-4.22241	2.4e-05	0.00261
139	Iglon5	29.988	-3.46038	0.819634	-4.22186	2.4e-05	0.00261
140	Gzmf	34.5658	4.63711	1.09848	4.22139	2.4e-05	0.00261
141	Dsp	1327.38	-2.8947	0.686901	-4.21415	2.5e-05	0.00266
142	Rora	283.994	-2.72321	0.646259	-4.2138	2.5e-05	0.00266
143	Ccdc68	55.311	-2.13758	0.509048	-4.19917	2.7e-05	0.00282
144	Agpat1	224.536	-1.27328	0.303449	-4.19604	2.7e-05	0.00284
145	P2rx5	38.6518	-1.76988	0.422575	-4.18832	2.8e-05	0.00291
146	Dcn	3393.38	2.1471	0.513811	4.17878	2.9e-05	0.00302
147	Scx	143.358	-1.46092	0.350436	-4.16887	3.1e-05	0.00312
148	Psme1	624.912	1.06051	0.25441	4.16852	3.1e-05	0.00312
149	Casp3	840.814	1.389	0.334246	4.15562	3.2e-05	0.00327
150	Stat1	1548.53	1.23479	0.297225	4.15439	3.3e-05	0.00327
151	Idh2	714.94	0.698293	0.168291	4.14932	3.3e-05	0.00331
152	Gpc1	2693.24	-1.43354	0.345547	-4.14861	3.3e-05	0.00331
153	Sox8	44.2097	-3.57811	0.862873	-4.14674	3.4e-05	0.00331
154	Kazn	73.1482	-2.23462	0.541235	-4.12875	3.6e-05	0.00356
155	Hcn1	9.31754	-7.72765	1.87441	-4.12272	3.7e-05	0.00363
156	Tbc1d24	178.089	-1.52234	0.369712	-4.11764	3.8e-05	0.00369
157	Col24a1	38.6623	-2.9993	0.731396	-4.10079	4.1e-05	0.00394
158	Irf4	139.382	-3.42717	0.836919	-4.09499	4.2e-05	0.00402
159	Trp53inp2	681.7	-1.99086	0.487773	-4.08153	4.5e-05	0.00423
160	Ube2c	259.708	0.979113	0.240073	4.0784	4.5e-05	0.00426
161	Pcx	196.88	-1.77202	0.434758	-4.07589	4.6e-05	0.00428
162	Flt1	358.787	-1.56203	0.383586	-4.07219	4.7e-05	0.00432
163	Tfcp2l1	34.1931	-3.45311	0.848446	-4.06992	4.7e-05	0.00434
164	Pacs2	914.593	-1.3222	0.32576	-4.05881	4.9e-05	0.0045
165	Il18rap	321.704	1.84448	0.454452	4.0587	4.9e-05	0.0045
166	Zbtb46	48.6594	-1.55329	0.382967	-4.05595	5e-05	0.00451
167	Pamr1	33.4342	-3.27618	0.80786	-4.05539	5e-05	0.00451
168	Glrb	45.0794	-2.21838	0.548533	-4.04421	5.2e-05	0.0047
169	Bdnf	86.9759	1.72665	0.427528	4.03869	5.4e-05	0.00478
170	Metap2	918.581	0.659964	0.163594	4.03415	5.5e-05	0.00485
171	Gm7694	52.9942	-2.97979	0.73942	-4.02991	5.6e-05	0.00491
172	Adck2	208.195	-3.48024	0.865773	-4.0198	5.8e-05	0.00509
173	Ptprv	323.76	-2.88193	0.717571	-4.01623	5.9e-05	0.00514
174	Trak2	1347.2	-2.03054	0.505782	-4.01465	6e-05	0.00515
175	Acta2	697.616	-2.82648	0.707787	-3.9934	6.5e-05	0.0056
176	Fam83a	128.038	1.57359	0.394637	3.98744	6.7e-05	0.00571
177	F10	24.3453	-3.96986	0.999428	-3.97213	7.1e-05	0.00605
178	Cdk4	1154.62	0.590531	0.148777	3.96924	7.2e-05	0.00609
179	Ppfibp2	169.758	-2.4562	0.619159	-3.967	7.3e-05	0.0061
180	Zfp142	229.503	-1.5429	0.389206	-3.96422	7.4e-05	0.0061
181	Mn1	139.118	-1.86279	0.470056	-3.96291	7.4e-05	0.0061
182	Tdrd9	51.0338	-2.63559	0.665291	-3.96156	7.4e-05	0.0061
183	Pkdcc	37.4645	-2.06232	0.52062	-3.96127	7.5e-05	0.0061
184	Klra18	32.2411	3.80029	0.959542	3.96053	7.5e-05	0.0061
185	Shc4	78.8159	-1.89712	0.479201	-3.95893	7.5e-05	0.0061
186	Snhg11	7.55925	-5.23698	1.32317	-3.95791	7.6e-05	0.0061
187	Arhgdig	6.21088	-3.54216	0.895105	-3.95725	7.6e-05	0.0061
188	Hspa1b	284.359	1.34148	0.339608	3.95007	7.8e-05	0.00625
189	Zan	18.5098	-3.97794	1.00956	-3.94029	8.1e-05	0.00643
190	Otop1	43.6049	4.45545	1.13121	3.93867	8.2e-05	0.00643
191	Krt8	2577.07	1.59319	0.404642	3.93727	8.2e-05	0.00643
192	Esrp2	66.5219	-3.31416	0.841813	-3.93693	8.3e-05	0.00643
193	Tmem154	101.405	-1.72085	0.437114	-3.93685	8.3e-05	0.00643
194	Tgfb3	758.087	-1.27553	0.324594	-3.92961	8.5e-05	0.0066
195	Gbp6	102.747	2.79416	0.711632	3.9264	8.6e-05	0.00665
196	Mapk13	90.7348	1.73124	0.441337	3.92273	8.8e-05	0.00672
197	Ctnnal1	180.142	1.21536	0.310417	3.91527	9e-05	0.00686
198	Sox10	203.919	-3.36096	0.858467	-3.91507	9e-05	0.00686
199	Snx8	429.606	-0.821009	0.209924	-3.91097	9.2e-05	0.00695
200	Psme2	213.435	0.989224	0.253452	3.90301	9.5e-05	0.00714
201	Thbs1	2054.92	-1.75739	0.450718	-3.89908	9.7e-05	0.00722
202	Rnase2a	115.925	-8.30452	2.13203	-3.89513	9.8e-05	0.00731
203	Ldlrad3	51.2655	-2.08502	0.536238	-3.88823	0.0001	0.00746
204	Mgl2	146.313	-3.47709	0.894373	-3.88774	0.0001	0.00746
205	Pcnx	693.148	-0.759575	0.195797	-3.87941	0.0001	0.00768
206	Psmb9	323.116	1.44256	0.372965	3.86782	0.00011	0.00802
207	Irf1	889.361	0.905588	0.234319	3.86477	0.00011	0.00808
208	Pdcd1lg2	28.7068	-3.83014	0.991857	-3.86158	0.00011	0.00814
209	Tmem95	15.0119	-3.48157	0.902627	-3.85715	0.00011	0.00825
210	Dnm3os	79.1613	-3.00341	0.779776	-3.85163	0.00012	0.0084
211	Zcchc14	665.686	-0.991522	0.258649	-3.83346	0.00013	0.00901
212	Bhlhe40	989.144	-1.55133	0.405062	-3.82986	0.00013	0.00908
213	Dclk1	862.25	-1.23793	0.323288	-3.8292	0.00013	0.00908
214	Ifi202b	659.099	1.32362	0.345885	3.82675	0.00013	0.0091
215	Ncaph	258.663	1.19986	0.313588	3.82624	0.00013	0.0091
216	Mamld1	40.2523	-2.19443	0.574041	-3.82277	0.00013	0.00919
217	Itga10	67.5027	-2.22213	0.58148	-3.82151	0.00013	0.00919
218	Inpp5a	201.366	-1.01902	0.266827	-3.81904	0.00013	0.00924
219	Spsb4	39.6054	-3.8766	1.01649	-3.81371	0.00014	0.0094
220	Kremen1	608.563	-0.878309	0.230725	-3.80674	0.00014	0.00962
221	Cplx2	213.773	-1.84343	0.485106	-3.80006	0.00014	0.00984
222	Fads6	10.5297	-4.0892	1.07937	-3.78852	0.00015	0.01024
223	Cd209e	9.03413	-5.32187	1.40496	-3.78792	0.00015	0.01024
224	Il6	13.9296	-3.54192	0.936306	-3.78286	0.00016	0.01041
225	Rhbdl3	24.9548	-2.82736	0.749324	-3.77322	0.00016	0.01076
226	Sh3rf1	138.936	-1.60816	0.426298	-3.77239	0.00016	0.01076
227	Zhx2	154.067	-1.3761	0.365031	-3.76983	0.00016	0.01082
228	1810058I24Rik	174.821	-1.14877	0.305049	-3.76587	0.00017	0.01095
229	Klhdc8a	151.107	-1.40794	0.374326	-3.76128	0.00017	0.0111
230	Hmga2	1130.92	1.75522	0.467053	3.75807	0.00017	0.0112
231	Gart	545.519	0.831535	0.221431	3.75528	0.00017	0.01127
232	Odf3l1	7.63837	-4.14035	1.10438	-3.74903	0.00018	0.01151
233	Fpr1	14.8136	3.74653	1.00064	3.74414	0.00018	0.01168
234	Tbx2	48.6561	-2.7097	0.724744	-3.73883	0.00018	0.01188
235	Elfn1	16.6542	-4.61197	1.23411	-3.73708	0.00019	0.01191
236	Hcfc1r1	167.312	-0.821593	0.219922	-3.73583	0.00019	0.01192
237	Extl1	74.1531	-2.95065	0.791792	-3.72654	0.00019	0.01232
238	Msln	745.93	2.3823	0.639644	3.72442	0.0002	0.01237
239	Scn5a	702.858	-2.13067	0.572815	-3.71965	0.0002	0.01255
240	Cpeb2	248.556	-1.22761	0.330843	-3.71054	0.00021	0.01296
241	Acacb	48.9885	-1.66125	0.447842	-3.70946	0.00021	0.01296
242	Aldh1a2	16.2045	-3.64658	0.983816	-3.70657	0.00021	0.01306
243	Kif2c	243.591	0.980703	0.265008	3.70065	0.00022	0.01331
244	Tspan15	193.463	2.32853	0.629474	3.69916	0.00022	0.01333
245	G6pdx	567.953	0.794635	0.214952	3.69681	0.00022	0.0134
246	Vash1	466.673	-1.28155	0.346815	-3.6952	0.00022	0.01343
247	Scn1b	105.217	-1.12428	0.306167	-3.67212	0.00024	0.01465
248	Arf5	370.113	-1.50812	0.411562	-3.66439	0.00025	0.01503
249	Spire1	545.05	-0.908194	0.247931	-3.6631	0.00025	0.01505
250	St7	749.796	2.47809	0.678286	3.65345	0.00026	0.01556
251	Adora2a	18.9384	-2.31238	0.633591	-3.64965	0.00026	0.01573
252	Prr14l	836.712	-0.760092	0.208339	-3.64835	0.00026	0.01575
253	Cxcl14	335.445	1.67857	0.460675	3.64371	0.00027	0.01591
254	Ehd3	75.4923	-1.7228	0.472818	-3.64367	0.00027	0.01591
255	Emx2	13.3254	-3.72459	1.02484	-3.63429	0.00028	0.01643
256	Sprr2a3	6.80503	-5.32675	1.46603	-3.63345	0.00028	0.01643
257	Lzts1	15.5777	-3.39168	0.935205	-3.62667	0.00029	0.0168
258	Mrps6	306.878	1.04997	0.289849	3.62249	0.00029	0.01701
259	Prickle3	27.882	-2.29521	0.634081	-3.61974	0.00029	0.01712
260	B2m	6265.36	1.38265	0.382232	3.61732	0.0003	0.01717
261	Sec14l2	105.885	-2.00418	0.5541	-3.617	0.0003	0.01717
262	Glp1r	71.6293	4.09523	1.13349	3.61292	0.0003	0.01738
263	Phf11d	136.367	1.69254	0.46943	3.60553	0.00031	0.01781
264	Ifitm3	1093.11	1.06336	0.295391	3.59985	0.00032	0.01814
265	Birc5	263.771	0.881077	0.244843	3.59854	0.00032	0.01816
266	Car4	11.9951	-6.36208	1.76943	-3.59555	0.00032	0.0183
267	Olr1	11.4607	-3.44602	0.95909	-3.59301	0.00033	0.01841
268	Ptpn3	230.161	-1.85336	0.516354	-3.58932	0.00033	0.01855
269	Plag1	66.242	2.67222	0.744529	3.58914	0.00033	0.01855
270	Wnt5a	189.177	1.84282	0.513816	3.58653	0.00034	0.01866
271	Axin2	153.165	-1.93826	0.540998	-3.58274	0.00034	0.01887
272	Bhlha15	11.3992	-4.89718	1.36849	-3.57852	0.00035	0.01909
273	Dnajc9	255.914	0.825946	0.230852	3.57782	0.00035	0.01909
274	Csgalnact1	305.949	1.33409	0.37305	3.57617	0.00035	0.01914
275	Apol6	100.165	2.06401	0.578124	3.57018	0.00036	0.01951
276	Sfrp1	261.192	1.68059	0.470887	3.56899	0.00036	0.01953
277	Synm	122.29	-2.16905	0.608466	-3.56479	0.00036	0.01968
278	Gpnmb	42.1897	-2.77015	0.77716	-3.56446	0.00036	0.01968
279	Cxcl12	456.695	-1.13946	0.319709	-3.56406	0.00037	0.01968
280	Sytl2	52.554	-2.44224	0.686501	-3.55751	0.00037	0.02011
281	Faxc	268.838	-1.64394	0.462803	-3.55214	0.00038	0.02045
282	Asgr2	10.9553	-4.12804	1.16331	-3.54852	0.00039	0.02058
283	Psip1	478.2	0.784737	0.221195	3.54771	0.00039	0.02058
284	D430019H16Rik	10.1071	-3.60882	1.01724	-3.54765	0.00039	0.02058
285	Pknox2	23.1277	-3.08533	0.870543	-3.54415	0.00039	0.02078
286	Lmo1	56.3395	3.07674	0.869211	3.53969	0.0004	0.02106
287	Muc2	3.94911	-4.00144	1.13406	-3.52843	0.00042	0.0219
288	Ablim1	394.61	-1.48299	0.4206	-3.52588	0.00042	0.022
289	1700020D05Rik	10.9192	-3.95626	1.12221	-3.52542	0.00042	0.022
290	Rtcb	1430.47	0.777398	0.220916	3.51897	0.00043	0.02246
291	Xrn2	891.693	0.496573	0.141253	3.51548	0.00044	0.02268
292	Pde1b	103.585	-1.92772	0.549321	-3.50928	0.00045	0.02314
293	Lrrc75b	138.412	-1.66886	0.475768	-3.50772	0.00045	0.02315
294	Wdr36	733.966	1.35381	0.385988	3.50739	0.00045	0.02315
295	Treml1	5.71506	-4.37847	1.25033	-3.50186	0.00046	0.02355
296	Il24	44.8704	4.2628	1.21834	3.49885	0.00047	0.02374
297	Nfatc4	77.6802	-1.9382	0.554499	-3.4954	0.00047	0.02397
298	Ly6c1	215.954	1.89353	0.542457	3.49065	0.00048	0.02432
299	Fam84b	322.273	-2.20422	0.63183	-3.48864	0.00049	0.02442
300	Ogfod1	237.7	-0.64047	0.183879	-3.48311	0.0005	0.0248
301	Cgnl1	1196.41	-1.3043	0.37466	-3.4813	0.0005	0.0248
302	Lrrc16b	7.95062	-4.96747	1.42692	-3.48124	0.0005	0.0248
303	Tmpo	1443.43	0.97145	0.279076	3.48095	0.0005	0.0248
304	Ank1	37.0233	-1.54899	0.445535	-3.47669	0.00051	0.02493
305	Cks1b	224.167	1.40628	0.404516	3.47644	0.00051	0.02493
306	Ccl2	172.083	2.09667	0.603399	3.47476	0.00051	0.02493
307	Aldh2	1056.1	0.940303	0.270628	3.47453	0.00051	0.02493
308	Aicda	5.2054	-5.82966	1.67818	-3.47379	0.00051	0.02493
309	Gins2	100.481	1.3106	0.377287	3.47374	0.00051	0.02493
310	Top2a	3026.68	1.14323	0.329144	3.47335	0.00051	0.02493
311	Krt80	30.1525	-3.14974	0.907362	-3.47131	0.00052	0.02504
312	Fah	416.605	1.13289	0.326665	3.46806	0.00052	0.02519
313	Acly	2295.21	0.995352	0.287006	3.46805	0.00052	0.02519
314	Gm24148	6.53678	-3.34592	0.965442	-3.46569	0.00053	0.02533
315	Cxcl5	35.1004	2.50032	0.722118	3.46249	0.00054	0.02545
316	Fgf11	37.8982	-1.60497	0.463597	-3.46199	0.00054	0.02545
317	Htr2b	32.0937	-3.09683	0.89455	-3.46188	0.00054	0.02545
318	Hrasls	17.3757	-2.9952	0.866973	-3.45477	0.00055	0.02603
319	Alox15	16.4487	-4.48782	1.29958	-3.45327	0.00055	0.02603
320	1500011B03Rik	55.9902	0.986498	0.285743	3.45239	0.00056	0.02603
321	P2ry2	79.3217	-1.62648	0.471121	-3.45237	0.00056	0.02603
322	Klf13	915.267	-1.09528	0.317654	-3.44801	0.00056	0.0263
323	Fgfr2	50.2513	-2.66496	0.772904	-3.44798	0.00056	0.0263
324	Rdh10	251.775	1.68018	0.487465	3.44678	0.00057	0.02633
325	Celsr2	147.484	-2.52577	0.733443	-3.44372	0.00057	0.02655
326	Ccdc141	160.636	-2.08698	0.60619	-3.44278	0.00058	0.02656
327	Gxylt2	62.6027	-2.09929	0.611337	-3.43393	0.00059	0.02736
328	H2-K1	3259.92	1.29193	0.37639	3.43242	0.0006	0.02739
329	Adamtsl5	44.8028	-2.26497	0.659956	-3.432	0.0006	0.02739
330	Deptor	635.748	0.824973	0.240549	3.42954	0.0006	0.02743
331	St8sia1	182.223	-2.84921	0.830829	-3.42936	0.00061	0.02743
332	Cobl	96.5246	-2.71673	0.792255	-3.42911	0.00061	0.02743
333	Myb	44.7037	-2.58637	0.755213	-3.42469	0.00062	0.0278
334	Cdc20	337.188	1.07414	0.314008	3.42075	0.00062	0.02812
335	Insl6	28.5474	2.13575	0.625313	3.4155	0.00064	0.02858
336	Cct2	2292.9	0.788921	0.231176	3.41265	0.00064	0.0287
337	Tpsb2	45.4973	3.80023	1.11378	3.412	0.00064	0.0287
338	Efs	31.8142	-2.93266	0.859529	-3.41194	0.00065	0.0287
339	Wdr18	280.859	0.915918	0.268527	3.41089	0.00065	0.02872
340	Nr2c2	850.146	-0.897416	0.263317	-3.40811	0.00065	0.02893
341	D030056L22Rik	122.717	0.962436	0.282524	3.40657	0.00066	0.02901
342	Gcnt4	259.497	-1.45222	0.426953	-3.40134	0.00067	0.02948
343	Amotl1	1954.6	-1.36482	0.402274	-3.39276	0.00069	0.03031
344	Sema3c	171.629	1.58581	0.46749	3.39217	0.00069	0.03031
345	Ano9	35.6387	-3.9132	1.15537	-3.38695	0.00071	0.03081
346	Ubn2	846.613	-1.38666	0.409998	-3.38211	0.00072	0.03124
347	Krt14	429.113	-2.27934	0.67415	-3.38106	0.00072	0.03124
348	Kif20a	634.032	1.08263	0.320233	3.38075	0.00072	0.03124
349	Tap1	424.413	1.45872	0.431684	3.37914	0.00073	0.03133
350	Ccdc80	950.875	-1.42641	0.422299	-3.37773	0.00073	0.0314
351	Rars	854.655	0.740267	0.219246	3.37642	0.00073	0.03146
352	Zwint	940.151	0.968543	0.287279	3.37144	0.00075	0.03195
353	Milr1	88.0074	1.5864	0.471624	3.36369	0.00077	0.03276
354	Fjx1	12.3205	-3.43482	1.02317	-3.35703	0.00079	0.03341
355	Inpp5j	3.44666	-4.96238	1.47835	-3.3567	0.00079	0.03341
356	4930447F24Rik	7.2422	-3.73228	1.11274	-3.35414	0.0008	0.03363
357	1810011O10Rik	805.954	1.26191	0.376441	3.35221	0.0008	0.03377
358	Kars	981.827	0.995549	0.297112	3.35075	0.00081	0.03385
359	Tspo	1193.36	0.886349	0.264899	3.34599	0.00082	0.03434
360	Oplah	91.6262	1.08474	0.324284	3.34502	0.00082	0.03437
361	Stk38l	288.253	-1.13033	0.338115	-3.34303	0.00083	0.03452
362	Fat1	2571.27	-1.10573	0.33104	-3.34019	0.00084	0.03469
363	Actg2	45.8843	-1.86028	0.557091	-3.33928	0.00084	0.03469
364	Spint2	161.069	-2.9191	0.874348	-3.3386	0.00084	0.03469
365	Endou	9.82846	-2.61583	0.783515	-3.33859	0.00084	0.03469
366	Il18bp	77.5578	1.11144	0.333346	3.33419	0.00086	0.03513
367	Il17rd	118.834	-1.30696	0.39209	-3.33332	0.00086	0.03513
368	Ccnb2	231.725	1.20705	0.362171	3.33281	0.00086	0.03513
369	Haus7	261.054	1.32466	0.397749	3.3304	0.00087	0.03534
370	Tbx15	51.7596	-1.99832	0.600707	-3.32661	0.00088	0.03573
371	Nckap5	23.3771	-3.34234	1.00581	-3.32304	0.00089	0.03609
372	Papss2	194.679	-1.44101	0.434101	-3.31953	0.0009	0.03645
373	Arntl2	174.8	1.62427	0.489589	3.31762	0.00091	0.0366
374	Acadm	392.223	0.793622	0.239413	3.31487	0.00092	0.03687
375	Ccrl2	28.8687	2.04851	0.618261	3.31335	0.00092	0.03689
376	Adra1b	17.8874	2.41692	0.729482	3.31319	0.00092	0.03689
377	Ptges	177.143	2.16644	0.654984	3.30763	0.00094	0.03753
378	Plekha6	81.0376	-2.66141	0.805261	-3.30503	0.00095	0.03778
379	Lrrc27	23.8469	-1.92198	0.581811	-3.30344	0.00096	0.0379
380	Trem1	42.5656	2.84947	0.863601	3.29952	0.00097	0.03807
381	Mzb1	39.1894	-4.83229	1.46457	-3.29946	0.00097	0.03807
382	Mis18a	103.166	0.861622	0.261146	3.29938	0.00097	0.03807
383	Tmem54	25.0779	-4.06731	1.23298	-3.29876	0.00097	0.03807
384	Tmprss2	55.8379	-3.32236	1.00723	-3.2985	0.00097	0.03807
385	Hif1an	452.072	-1.08286	0.328566	-3.29571	0.00098	0.03835
386	Camsap3	65.6297	-2.86769	0.871145	-3.29187	0.001	0.03877
387	Rcn3	304.484	-1.86588	0.567212	-3.28957	0.001	0.03899
388	Preb	443.083	-1.05627	0.321165	-3.28887	0.00101	0.03899
389	Alox12e	13.1031	-5.72379	1.74131	-3.28705	0.00101	0.03914
390	Hist1h3c	133.494	1.22397	0.37257	3.2852	0.00102	0.0393
391	Rrp1	1309.03	0.780278	0.237664	3.28312	0.00103	0.03944
392	Tk1	193.59	0.900766	0.274394	3.28275	0.00103	0.03944
393	Nup107	362.948	1.33412	0.406583	3.28129	0.00103	0.03954
394	Ccl17	14.1973	-3.85711	1.17618	-3.27936	0.00104	0.03971
395	Nek2	305.209	0.664778	0.202811	3.27783	0.00105	0.03983
396	Srgap1	151.06	-2.18852	0.667837	-3.27702	0.00105	0.03984
397	Edn1	21.713	-2.58531	0.78997	-3.27267	0.00107	0.04035
398	Sik1	229.542	-1.50054	0.458731	-3.27108	0.00107	0.04048
399	Adamts2	798.805	-1.31861	0.403278	-3.26973	0.00108	0.04057
400	Sigirr	48.8471	1.55504	0.475859	3.26786	0.00108	0.04071
401	Rab38	30.0034	-2.77527	0.849485	-3.267	0.00109	0.04071
402	Garem	60.4872	-2.12656	0.650992	-3.26665	0.00109	0.04071
403	Ak3	330.602	-1.21381	0.371847	-3.26427	0.0011	0.04081
404	Slc52a3	16.4295	-2.32123	0.711114	-3.26422	0.0011	0.04081
405	Nox4	413.543	-1.28274	0.393011	-3.26387	0.0011	0.04081
406	S100a4	6910.29	1.83872	0.563533	3.26284	0.0011	0.04086
407	Apoe	19265.7	1.6383	0.502776	3.25852	0.00112	0.04125
408	Irgm1	956.792	1.27544	0.391528	3.2576	0.00112	0.04125
409	Slc5a9	42.0046	-3.81028	1.16977	-3.25728	0.00112	0.04125
410	St14	233.71	-2.38086	0.731028	-3.25687	0.00113	0.04125
411	Arhgef10	268.249	-1.46761	0.450653	-3.25664	0.00113	0.04125
412	Ccnjl	8.22276	-2.51118	0.771555	-3.2547	0.00114	0.04143
413	Plekhg1	125.251	-1.49008	0.457995	-3.25349	0.00114	0.04151
414	Abhd17c	195.328	-0.759458	0.233656	-3.25033	0.00115	0.04187
415	Kcnh2	44.03	-2.53664	0.780685	-3.24925	0.00116	0.04193
416	Pwp2	261.278	0.812245	0.250222	3.24609	0.00117	0.04229
417	Parpbp	138.532	1.22195	0.376728	3.24358	0.00118	0.04229
418	Rhou	222.807	-1.01234	0.312111	-3.24353	0.00118	0.04229
419	Mylk2	63.1263	-3.72246	1.14777	-3.2432	0.00118	0.04229
420	Fam109b	26.7032	-2.1119	0.651196	-3.2431	0.00118	0.04229
421	G3bp2	1268.37	0.595083	0.183525	3.24251	0.00118	0.04229
422	Cd209d	14.147	-3.4058	1.05052	-3.24203	0.00119	0.04229
423	Adh7	9.04991	-2.48266	0.766485	-3.23902	0.0012	0.04264
424	Wdr92	148.88	0.881901	0.272786	3.23294	0.00123	0.04346
425	Zfand4	59.3513	1.44809	0.448182	3.23103	0.00123	0.04364
426	Rnf150	185.025	-2.12375	0.657861	-3.22827	0.00125	0.04396
427	Grhl1	43.2646	-2.25453	0.698658	-3.22695	0.00125	0.04406
428	2410006H16Rik	259.752	1.07851	0.334314	3.22604	0.00126	0.0441
429	4933408B17Rik	12.6662	-2.41732	0.749752	-3.22416	0.00126	0.04429
430	Lyst	701.503	-1.02989	0.319637	-3.22206	0.00127	0.04445
431	Rgs17	111.726	2.98142	0.925398	3.22177	0.00127	0.04445
432	Fam19a5	82.8593	2.4486	0.760379	3.22023	0.00128	0.04454
433	Sox11	71.1304	-3.93039	1.22067	-3.21988	0.00128	0.04454
434	Psapl1	6.29778	-6.90877	2.14645	-3.21869	0.00129	0.04456
435	Sardh	242.079	-1.09964	0.341668	-3.21845	0.00129	0.04456
436	Tgfb2	101.848	-1.95665	0.608217	-3.21703	0.0013	0.04467
437	Unc80	9.05217	-6.026	1.87418	-3.21527	0.0013	0.04485
438	Matn3	9.24817	-3.39387	1.05647	-3.21247	0.00132	0.04518
439	D430020J02Rik	49.5196	-1.32578	0.412903	-3.21087	0.00132	0.04533
440	Samd5	241.127	1.79741	0.559983	3.20975	0.00133	0.04541
441	Cenpa	256.552	0.976147	0.304276	3.2081	0.00134	0.04556
442	Rab30	36.7687	-1.27309	0.3971	-3.20596	0.00135	0.0458
443	Map1lc3b	385.435	-0.759158	0.236932	-3.20412	0.00135	0.04599
444	Gm12185	25.5729	2.48694	0.776481	3.20283	0.00136	0.04609
445	Spats2l	126.5	-2.16639	0.676533	-3.20219	0.00136	0.04609
446	Rgma	143.007	-1.74262	0.54468	-3.19936	0.00138	0.04644
447	Npr2	103.675	-1.5137	0.473514	-3.19675	0.00139	0.04673
448	Elk4	597.891	-1.30052	0.40689	-3.19625	0.00139	0.04673
449	Pla2g2e	6.23895	-4.57811	1.43316	-3.19442	0.0014	0.04684
450	Trpm1	6.35412	-4.37877	1.37081	-3.19429	0.0014	0.04684
451	Pard3b	86.4398	-2.3959	0.750271	-3.19338	0.00141	0.04689
452	Arhgap18	405.08	0.879906	0.275682	3.19174	0.00141	0.04699
453	Sec63	1163.18	0.471918	0.14787	3.19145	0.00142	0.04699
454	Myl9	70.8425	-2.00438	0.62852	-3.18904	0.00143	0.04728
455	Hs1bp3	130.033	-1.07109	0.336098	-3.18682	0.00144	0.04754
456	Itm2b	4303.11	0.910245	0.285832	3.18454	0.00145	0.04781
457	Cenpw	34.8724	1.59714	0.502067	3.18113	0.00147	0.0482
458	Psmb7	636.187	0.724144	0.227649	3.18097	0.00147	0.0482
459	Bst2	478.94	1.40734	0.44254	3.18015	0.00147	0.04823
460	Fam53c	355.701	-1.02124	0.321371	-3.17775	0.00148	0.04852
461	C920025E04Rik	101.752	1.55863	0.490605	3.17695	0.00149	0.04855
462	B4galt5	605.894	-1.51717	0.477909	-3.1746	0.0015	0.04878
463	Dkc1	410.273	1.00888	0.317877	3.17379	0.0015	0.04878
464	Fras1	5.0966	-2.99325	0.943138	-3.17371	0.00151	0.04878
465	Psmd4	972.874	0.596167	0.188149	3.16859	0.00153	0.04954
466	Rnf43	25.1667	-3.28149	1.03583	-3.16797	0.00154	0.04954
467	Wdr91	142.952	-1.28046	0.404784	-3.16331	0.00156	0.05018
468	H2-Q4	732.312	1.19892	0.379046	3.163	0.00156	0.05018
469	Lilra5	57.3563	2.15958	0.68347	3.15973	0.00158	0.05063
470	Cemip	539.121	-1.41867	0.449201	-3.15821	0.00159	0.05078
471	Ldlrad4	379.097	-1.08065	0.342316	-3.15688	0.00159	0.05078
472	Zfhx2	35.034	-2.68093	0.849266	-3.15676	0.0016	0.05078
473	Sntb1	149.46	-2.32936	0.737982	-3.15639	0.0016	0.05078
474	Pirt	7.472	-6.57785	2.0848	-3.15515	0.0016	0.0508
475	Inhba	266.511	-0.810223	0.256878	-3.15412	0.00161	0.0508
476	Wasl	400.887	-1.05501	0.33451	-3.1539	0.00161	0.0508
477	Lrfn4	190.892	-1.2263	0.388831	-3.15382	0.00161	0.0508
478	Eps8l1	29.0348	-3.63853	1.15429	-3.15218	0.00162	0.05098
479	Eif4e3	203.115	-1.72047	0.546464	-3.14837	0.00164	0.05152
480	Sel1l3	29.3487	-3.72323	1.18277	-3.14789	0.00164	0.05152
481	Fhl1	195.696	-1.84003	0.584905	-3.14586	0.00166	0.05173
482	Nrip1	462.038	0.647314	0.205791	3.14549	0.00166	0.05173
483	Amot	368.374	-1.10699	0.352037	-3.14452	0.00166	0.05179
484	Csrp2	497.065	-1.49281	0.474936	-3.14319	0.00167	0.05192
485	Mypop	12.1509	-1.89574	0.603328	-3.14214	0.00168	0.052
486	Rdh1	6.95097	-4.46314	1.42149	-3.13975	0.00169	0.05232
487	Gm4841	58.1475	2.58926	0.82512	3.13804	0.0017	0.05245
488	Gja4	20.0001	-1.86222	0.593478	-3.1378	0.0017	0.05245
489	Bub1b	513.112	1.03374	0.329599	3.13637	0.00171	0.0526
490	Enah	283.233	-1.50529	0.480588	-3.13219	0.00174	0.05325
491	D5Ertd579e	805.28	-0.867797	0.277404	-3.12828	0.00176	0.05385
492	Krt18	3698.24	1.56758	0.502027	3.12251	0.00179	0.0547
493	S100a10	2831.79	1.32694	0.425025	3.12203	0.0018	0.0547
494	Tubgcp2	307.134	0.723204	0.231654	3.12192	0.0018	0.0547
495	Alx1	7.12532	-4.51914	1.44806	-3.12083	0.0018	0.05479
496	Alyref	395.068	0.639817	0.205091	3.11967	0.00181	0.05489
497	Sesn3	399.04	-1.19543	0.383463	-3.11747	0.00182	0.05515
498	Nuf2	215.752	1.08341	0.347569	3.1171	0.00183	0.05515
499	Tgfa	237.063	1.67081	0.536131	3.11642	0.00183	0.05517
500	Cdca3	166.812	0.757729	0.243308	3.11429	0.00184	0.05544
501	Wsb2	921.062	-1.08498	0.348444	-3.11379	0.00185	0.05544
502	Lingo2	31.8541	3.58848	1.15365	3.11054	0.00187	0.05594
503	Smim10l2a	5.14564	-3.22711	1.03808	-3.10873	0.00188	0.0561
504	Pcyt1a	647.13	-1.03393	0.33263	-3.10836	0.00188	0.0561
505	Gzma	12.8031	4.66763	1.50183	3.10795	0.00188	0.0561
506	Il17re	46.6268	-2.57966	0.830213	-3.10723	0.00189	0.05613
507	Nusap1	291.073	0.892458	0.287427	3.10499	0.0019	0.05644
508	Wfdc2	252.271	1.81455	0.584616	3.10383	0.00191	0.05655
509	Ahnak	42423.4	-0.824191	0.265624	-3.10285	0.00192	0.05663
510	Polr2e	349.654	0.754746	0.243308	3.10203	0.00192	0.05667
511	Usp53	184.738	-1.51265	0.487867	-3.10054	0.00193	0.05677
512	Arhgef26	64.1101	-2.70766	0.873344	-3.10034	0.00193	0.05677
513	Cx3cr1	1505.67	1.44736	0.467279	3.09742	0.00195	0.05723
514	Rpa1	872.606	0.604714	0.195396	3.09482	0.00197	0.05756
515	Ccdc136	59.3713	-2.04584	0.661118	-3.09451	0.00197	0.05756
516	Mxd3	47.7887	1.26641	0.409639	3.09151	0.00199	0.05802
517	Angpt4	20.6462	-2.83294	0.916669	-3.09048	0.002	0.05802
518	A230072E10Rik	3.72274	-3.89329	1.25979	-3.09042	0.002	0.05802
519	Adamts17	13.3329	-2.45584	0.7948	-3.08989	0.002	0.05802
520	Mtus1	672.237	-1.00811	0.327115	-3.08182	0.00206	0.0595
521	Fads3	331.019	-0.86842	0.281894	-3.08066	0.00207	0.05962
522	Gga2	258.155	-0.945229	0.307075	-3.07817	0.00208	0.0599
523	Raph1	1082.39	-1.12916	0.366836	-3.07811	0.00208	0.0599
524	Pim1	157.253	-1.0827	0.351813	-3.0775	0.00209	0.05991
525	Camkk2	461.459	-1.14702	0.373027	-3.0749	0.00211	0.06032
526	Fam64a	177.351	0.904937	0.294383	3.07401	0.00211	0.06036
527	Map1a	187.011	-2.14383	0.697508	-3.07356	0.00212	0.06036
528	Tspan7	174.75	-2.23997	0.729351	-3.07119	0.00213	0.06072
529	Lmtk3	6.65606	-4.3716	1.42621	-3.06519	0.00218	0.06184
530	Ifit3b	95.1779	1.66006	0.541703	3.06452	0.00218	0.06186
531	Clmn	210.386	-3.00974	0.982811	-3.06238	0.0022	0.06209
532	Rfc3	230.121	1.17833	0.384818	3.06205	0.0022	0.06209
533	Cped1	149.934	-1.66473	0.543723	-3.06173	0.0022	0.06209
534	Mgat4b	652.976	-0.683094	0.223554	-3.05561	0.00225	0.06325
535	Dusp8	35.3105	-1.40826	0.461362	-3.05238	0.00227	0.06382
536	Hspa4l	831.422	1.32842	0.435443	3.05074	0.00228	0.064
537	Ak7	4.74594	-4.54404	1.49014	-3.04941	0.00229	0.064
538	Gtf2f2	134.06	0.89152	0.2924	3.04897	0.0023	0.064
539	Mir7053	4.77541	-4.67227	1.53242	-3.04896	0.0023	0.064
540	Luzp1	1185.92	-0.57901	0.189918	-3.04873	0.0023	0.064
541	Rps6ka2	98.4745	-1.44491	0.474985	-3.04202	0.00235	0.06516
542	Tcf4	1747.35	-0.774406	0.25463	-3.04129	0.00236	0.06516
543	Hn1	803.866	0.609925	0.200568	3.04099	0.00236	0.06516
544	Mcm3	798.523	0.706357	0.232302	3.04069	0.00236	0.06516
545	Socs2	531.331	0.798699	0.262681	3.04056	0.00236	0.06516
546	Zfpm1	144.111	-1.83862	0.605163	-3.03822	0.00238	0.06546
547	Gzmd	24.2469	3.71006	1.22119	3.03806	0.00238	0.06546
548	Cmss1	57.4521	1.05592	0.347646	3.03735	0.00239	0.06549
549	Zbtb16	28.6559	-2.32793	0.768114	-3.03071	0.00244	0.06683
550	Acot11	82.3022	-1.57861	0.521073	-3.02953	0.00245	0.06697
551	Ddah1	134.312	-1.53555	0.507418	-3.0262	0.00248	0.06759
552	Rfc5	187.475	1.12948	0.373366	3.02512	0.00249	0.06771
553	Ido2	6.00947	3.21484	1.06313	3.02393	0.0025	0.06776
554	Lyz2	7574.04	1.53974	0.509205	3.0238	0.0025	0.06776
555	Samd4	392.598	-1.36937	0.453281	-3.02102	0.00252	0.06824
556	Ndst3	39.8056	1.66392	0.550887	3.02043	0.00252	0.06824
557	Ifi47	542.805	1.41137	0.46734	3.02001	0.00253	0.06824
558	Chil3	190.96	-5.37293	1.78043	-3.01777	0.00255	0.06862
559	Lrig3	99.1464	-1.48415	0.492048	-3.01628	0.00256	0.06873
560	Tmem184b	374.501	-0.732308	0.24285	-3.01547	0.00257	0.06873
561	Chchd7	72.8147	1.15522	0.383104	3.01542	0.00257	0.06873
562	Fut8	589.809	0.724347	0.240298	3.01437	0.00258	0.06873
563	Il11	13.6576	3.23425	1.07299	3.01424	0.00258	0.06873
564	1700012B09Rik	4.46635	-5.40894	1.79456	-3.01408	0.00258	0.06873
565	Lta4h	535.167	0.456236	0.151426	3.01292	0.00259	0.06873
566	Cited1	7.1097	-3.44487	1.14347	-3.01264	0.00259	0.06873
567	Itpripl1	225.893	1.00705	0.334295	3.01246	0.00259	0.06873
568	Pou2af1	101.068	-3.43102	1.13982	-3.01015	0.00261	0.06913
569	Dcaf6	345.614	-0.793637	0.263754	-3.009	0.00262	0.06927
570	Dip2a	798.583	0.601984	0.200212	3.00673	0.00264	0.06965
571	Prmt1	406.987	0.766365	0.255008	3.00525	0.00265	0.06965
572	Traf5	123.63	1.01921	0.339177	3.00495	0.00266	0.06965
573	Fam49b	713.706	0.795877	0.264869	3.00479	0.00266	0.06965
574	Klhl33	11.5536	-3.0278	1.00784	-3.00425	0.00266	0.06965
575	Fbxo5	80.8846	1.39036	0.462812	3.00416	0.00266	0.06965
576	Adrb3	7.30693	-5.27447	1.75667	-3.00253	0.00268	0.0699
577	Susd6	1075.08	-0.787081	0.262324	-3.00042	0.0027	0.07027
578	Sh3pxd2b	2295.37	-0.896589	0.299164	-2.99698	0.00273	0.07094
579	Chac1	38.3723	-2.08947	0.697661	-2.99497	0.00274	0.07116
580	Gm17296	162.545	-0.778437	0.259922	-2.99489	0.00275	0.07116
581	Bsn	11.288	-3.124	1.04328	-2.99441	0.00275	0.07116
582	Slc24a3	72.4913	-1.25251	0.41835	-2.99394	0.00275	0.07116
583	Stpg1	7.47782	-7.39922	2.47275	-2.99231	0.00277	0.07142
584	Pik3r3	203.689	-1.04616	0.349741	-2.99124	0.00278	0.07155
585	Atp13a4	71.1604	-3.13484	1.04835	-2.99028	0.00279	0.07165
586	Foxp1	1188.59	-1.40491	0.470176	-2.98806	0.00281	0.07205
587	D8Ertd82e	220.023	-1.43695	0.48113	-2.98662	0.00282	0.07213
588	Cldn1	169.513	2.31058	0.773738	2.98626	0.00282	0.07213
589	Dicer1	818.256	-0.486431	0.16295	-2.98515	0.00283	0.07213
590	Il1rap	516.832	1.28292	0.429771	2.98513	0.00283	0.07213
591	Ptar1	162.9	-0.73051	0.244719	-2.98509	0.00283	0.07213
592	Ptprf	910.833	-2.06272	0.691385	-2.98347	0.00285	0.07236
593	Mrpl39	186.875	1.01415	0.339965	2.98309	0.00285	0.07236
594	Med13l	1082.95	-1.11774	0.374799	-2.98223	0.00286	0.07245
595	Tmod2	28.471	-2.43869	0.818599	-2.97911	0.00289	0.07291
596	Fem1a	255.146	-0.539136	0.181019	-2.97834	0.0029	0.07291
597	Tmem151a	5.6877	-2.78918	0.936528	-2.97821	0.0029	0.07291
598	Bzrap1	31.3081	-2.67107	0.896979	-2.97785	0.0029	0.07291
599	Grin2d	11.287	-2.14989	0.721997	-2.9777	0.0029	0.07291
600	Celsr3	7.22708	-3.63813	1.22201	-2.97718	0.00291	0.07291
601	Slc44a3	58.2156	-2.21577	0.744426	-2.97648	0.00292	0.07296
602	Eno3	534.386	2.13649	0.718463	2.9737	0.00294	0.0734
603	Scn2a1	24.6667	-2.44066	0.820777	-2.97359	0.00294	0.0734
604	Lpcat2	509.457	0.969566	0.326125	2.97299	0.00295	0.07343
605	Gbp5	206.984	1.46349	0.492358	2.97242	0.00295	0.07344
606	Osbpl10	27.7367	-2.17388	0.731569	-2.97153	0.00296	0.07353
607	Dcdc2a	3.86084	-5.43576	1.83169	-2.96761	0.003	0.07435
608	Rcc1	276.708	0.664097	0.224167	2.96251	0.00305	0.07547
609	Gm12603	43.5587	2.59959	0.877903	2.96113	0.00307	0.07569
610	Rasgef1a	11.789	-2.98638	1.00892	-2.95998	0.00308	0.07582
611	Tmod1	23.1358	-2.95601	0.9988	-2.95956	0.00308	0.07582
612	Derl3	7.83516	-3.65917	1.23691	-2.95832	0.00309	0.07601
613	Tmc5	7.97698	-4.7497	1.60606	-2.95737	0.0031	0.07612
614	Bnipl	43.7821	-3.14623	1.06558	-2.95261	0.00315	0.07717
615	Fhl5	14.9977	-2.92463	0.990714	-2.95204	0.00316	0.07719
616	Snai2	46.7738	-1.72769	0.585685	-2.94986	0.00318	0.07756
617	Vamp5	187.825	-1.42656	0.483653	-2.94954	0.00318	0.07756
618	Ino80dos	16.3063	-2.77932	0.943662	-2.94524	0.00323	0.07852
619	Hist1h4f	229.822	0.854904	0.29034	2.94449	0.00323	0.07859
620	Epn3	43.5124	-2.89247	0.982844	-2.94296	0.00325	0.07877
621	Ggnbp1	9.69362	-2.51156	0.853591	-2.94234	0.00326	0.07877
622	Wdr31	7.66538	-4.42173	1.50283	-2.94228	0.00326	0.07877
623	St5	291.919	-1.25467	0.426657	-2.94071	0.00327	0.07902
624	5031426D15Rik	9.44113	-3.448	1.17266	-2.94031	0.00328	0.07902
625	Rusc1	74.5559	-0.716917	0.243934	-2.93898	0.00329	0.07918
626	Clec4n	482.328	1.6523	0.562255	2.93869	0.0033	0.07918
627	Hoxa3	47.301	-1.55791	0.5308	-2.93502	0.00334	0.07959
628	Cct3	1479.05	1.02791	0.350233	2.93492	0.00334	0.07959
629	Lair1	240.198	1.23629	0.421242	2.93487	0.00334	0.07959
630	Mib1	1293.39	-0.39623	0.135031	-2.93437	0.00334	0.07959
631	Arhgef12	1812.51	-0.672985	0.22936	-2.93418	0.00334	0.07959
632	B3gat3	209.907	-0.770546	0.262614	-2.93414	0.00334	0.07959
633	Slc11a1	154.227	1.38782	0.473328	2.93206	0.00337	0.07993
634	Mir1949	101.79	1.80584	0.615944	2.93182	0.00337	0.07993
635	Galnt10	490.405	-0.899923	0.307012	-2.93123	0.00338	0.07996
636	Cbfa2t3	78.6245	-1.9812	0.676082	-2.93041	0.00339	0.08004
637	Pianp	56.121	-1.67501	0.572074	-2.92795	0.00341	0.08038
638	Kif1bp	289.8	0.769528	0.262822	2.92794	0.00341	0.08038
639	Tubb4b	552.844	0.99683	0.340489	2.92764	0.00342	0.08038
640	Sec14l5	40.6471	-3.98857	1.36341	-2.92544	0.00344	0.08074
641	Ano1	1792.5	0.960096	0.328206	2.92529	0.00344	0.08074
642	Gzmc	77.9479	2.31317	0.791471	2.92262	0.00347	0.0813
643	Plekhh1	58.8689	-1.95649	0.669634	-2.92172	0.00348	0.08141
644	Zfp398	73.8468	-1.08017	0.36993	-2.91992	0.0035	0.08176
645	Parp9	717.61	0.744313	0.254973	2.91918	0.00351	0.08182
646	Pde4c	7.1347	-4.01091	1.3743	-2.91852	0.00352	0.08187
647	Gpsm2	412.087	1.13849	0.390592	2.91478	0.00356	0.08273
648	Coro6	18.9913	-2.55044	0.875659	-2.91259	0.00358	0.08307
649	Hs3st1	82.9284	-2.28599	0.784948	-2.91228	0.00359	0.08307
650	Creb3l1	82.6061	-1.8232	0.626087	-2.91206	0.00359	0.08307
651	Hist1h3i	127.861	1.269	0.435961	2.9108	0.0036	0.08327
652	Dact2	127.576	-1.87558	0.644769	-2.90892	0.00363	0.08365
653	Npnt	123.199	1.4231	0.489445	2.90757	0.00364	0.08388
654	Ncald	68.1425	-2.61429	0.899516	-2.90633	0.00366	0.08409
655	9530091C08Rik	28.9055	-2.88005	0.991364	-2.90514	0.00367	0.08428
656	Atp12a	6.38395	-5.42483	1.86878	-2.90286	0.0037	0.0847
657	Kctd11	388.194	-1.04717	0.360766	-2.90263	0.0037	0.0847
658	D17Wsu92e	1024.92	-0.607843	0.209558	-2.9006	0.00372	0.085
659	Rasgrf1	21.7633	4.07621	1.40532	2.90056	0.00372	0.085
660	Upb1	2.36659	-3.34183	1.15237	-2.89997	0.00373	0.08503
661	Zhx3	266.38	-1.10387	0.380778	-2.89899	0.00374	0.0851
662	Lipg	480.118	1.52526	0.526177	2.89876	0.00375	0.0851
663	Tril	69.0244	-1.74294	0.601521	-2.89755	0.00376	0.0853
664	Ctdsp1	204.652	-1.23644	0.426871	-2.89652	0.00377	0.08545
665	Ect2	400.171	0.841069	0.290474	2.8955	0.00379	0.0856
666	Adk	277.069	0.910146	0.31442	2.89468	0.0038	0.0857
667	Nup43	106.353	1.33764	0.462493	2.89225	0.00382	0.08624
668	Cd86	170.569	1.28536	0.444582	2.89117	0.00384	0.08635
669	Ltbp1	2273.85	1.24222	0.4297	2.89091	0.00384	0.08635
670	Cmya5	283.318	-2.34167	0.810461	-2.88931	0.00386	0.08666
671	Avpi1	268.912	1.03365	0.357991	2.88735	0.00388	0.08707
672	4931414P19Rik	34.6221	-1.49698	0.518662	-2.88623	0.0039	0.08725
673	Gal3st4	21.91	2.84911	0.987421	2.8854	0.00391	0.08735
674	Kif11	654.509	0.879701	0.304932	2.8849	0.00392	0.08736
675	Grb7	48.8379	-2.93362	1.01723	-2.88393	0.00393	0.0875
676	Serpina3n	178.085	-2.35569	0.817197	-2.88264	0.00394	0.08773
677	2900041M22Rik	9.23567	-2.53911	0.8812	-2.88142	0.00396	0.08794
678	Wnt4	9.72981	-2.12761	0.738878	-2.87951	0.00398	0.08834
679	Dkk2	613.957	1.7662	0.613655	2.87817	0.004	0.08856
680	Snrpd1	250.996	0.800636	0.278253	2.87737	0.00401	0.08856
681	Pycr2	263.532	0.556754	0.193497	2.87732	0.00401	0.08856
682	Sectm1b	12.8547	3.36495	1.17002	2.87597	0.00403	0.08875
683	Pcdhga6	68.574	-1.34973	0.469352	-2.87572	0.00403	0.08875
684	Cdc25c	117.304	1.1939	0.415762	2.8716	0.00408	0.08979
685	Pwp1	333.035	0.72392	0.252346	2.86875	0.00412	0.09034
686	Fzd1	250.833	-1.09973	0.383347	-2.86875	0.00412	0.09034
687	Aurkb	233.622	1.069	0.372808	2.86742	0.00414	0.09058
688	4933431E20Rik	43.4313	-1.29569	0.451937	-2.86696	0.00414	0.09058
689	Dab2ip	480.08	-1.55477	0.542717	-2.86479	0.00417	0.09108
690	Sorbs2	337.035	1.16504	0.407067	2.86205	0.00421	0.09174
691	Dlgap5	186.291	1.20922	0.42301	2.85862	0.00425	0.0926
692	Snhg18	170.798	-1.5008	0.52565	-2.85513	0.0043	0.09314
693	Clic6	9.08609	-3.31048	1.1595	-2.85509	0.0043	0.09314
694	Utp18	303.677	0.702153	0.245938	2.855	0.0043	0.09314
695	Pnpt1	264.213	1.0104	0.353914	2.85493	0.0043	0.09314
696	Bri3	54.7766	-1.37165	0.480973	-2.85183	0.00435	0.0937
697	Kcna4	49.3099	1.74896	0.613288	2.85177	0.00435	0.0937
698	D130020L05Rik	7.19981	-3.17053	1.11182	-2.85166	0.00435	0.0937
699	Actl6a	378.167	0.855413	0.30021	2.84939	0.00438	0.09424
700	Traf3	551.561	-0.942742	0.331014	-2.84805	0.0044	0.0945
701	Ctss	4455.18	1.1442	0.402223	2.84468	0.00445	0.09537
702	Ankrd12	462.662	-0.956279	0.336276	-2.84373	0.00446	0.09547
703	Cd24a	460.24	-1.68711	0.593338	-2.84342	0.00446	0.09547
704	Tgtp2	90.3713	2.09158	0.736156	2.84122	0.00449	0.096
705	Ppp1r3fos	10.8034	-4.47291	1.57521	-2.83957	0.00452	0.09628
706	Ccser2	1147.74	-0.883239	0.311067	-2.83938	0.00452	0.09628
707	Mical2	928.836	-1.00882	0.355425	-2.83836	0.00453	0.09645
708	Gpatch2l	260.303	-0.947383	0.333861	-2.83766	0.00454	0.09653
709	Spag17	4.55063	-6.4475	2.27357	-2.83585	0.00457	0.09694
710	Ly6c2	41.7048	-3.46538	1.22246	-2.83477	0.00459	0.09713
711	Cdc45	204.039	0.707926	0.249919	2.83262	0.00462	0.09764
712	Tm4sf1	3459.14	1.26198	0.445581	2.83221	0.00462	0.09764
713	Bmp2	75.9327	1.90614	0.673449	2.83041	0.00465	0.09805
714	Ndnf	46.0333	-2.51733	0.889852	-2.82893	0.00467	0.09837
715	Dusp3	698.883	-1.26401	0.447021	-2.82762	0.00469	0.0985
716	Psd2	16.8131	-2.47687	0.875993	-2.8275	0.00469	0.0985
717	Zfr2	19.0781	-2.14309	0.758042	-2.82714	0.0047	0.0985
718	Clip3	29.4381	-2.67853	0.947602	-2.82664	0.0047	0.09852
719	Krba1	52.1955	-1.89998	0.672296	-2.82611	0.00471	0.09855
720	Pcdhgc4	36.3604	-2.51327	0.890216	-2.82321	0.00475	0.09905
721	6330408A02Rik	77.0704	-1.29593	0.459067	-2.82297	0.00476	0.09905
722	Gas1	232.512	1.12497	0.398513	2.82291	0.00476	0.09905
723	Hivep1	583.993	-1.10327	0.390947	-2.82206	0.00477	0.09905
724	Mir1190	3.89844	-5.2139	1.84794	-2.82147	0.00478	0.09905
725	Nqo2	303.64	0.757029	0.268328	2.82129	0.00478	0.09905
726	Ddx28	95.034	1.10001	0.389927	2.82106	0.00479	0.09905
727	Bpgm	219.853	-1.20779	0.428167	-2.82084	0.00479	0.09905
728	Tssk4	5.96409	-3.10607	1.10126	-2.82048	0.0048	0.09905
729	Scrn1	169.599	-0.846614	0.30044	-2.81791	0.00483	0.09962
730	Rab25	54.966	-2.60277	0.923732	-2.81767	0.00484	0.09962
731	Slc5a6	43.6061	-0.883973	0.313762	-2.81733	0.00484	0.09962
732	2700054A10Rik	11.1214	-2.40829	0.855239	-2.81593	0.00486	0.09983
733	Nbeal1	1218.24	-0.795934	0.282729	-2.81518	0.00487	0.09983
734	Nfe2l2	809.978	0.608021	0.215993	2.815	0.00488	0.09983
735	Shank2	17.6363	-2.96986	1.05515	-2.81462	0.00488	0.09983
736	Tmem158	18.4323	-1.44569	0.513664	-2.81446	0.00489	0.09983
737	Ndrg4	88.7756	-1.97534	0.702289	-2.81272	0.00491	0.10023
738	Cacna1g	98.7867	-2.03761	0.724647	-2.81186	0.00493	0.10037
739	Hapln4	10.1178	-2.45248	0.872406	-2.81117	0.00494	0.10045
740	Trim29	26.2018	-1.89627	0.674661	-2.8107	0.00494	0.10046
741	Peg13	131.217	-1.13858	0.405193	-2.80997	0.00495	0.10055
742	Tpt1	30.3106	-1.75179	0.623658	-2.8089	0.00497	0.10075
743	Adam1a	18.3086	-1.92239	0.684718	-2.80756	0.00499	0.10086
744	Wdr24	118.298	-0.92107	0.328167	-2.80671	0.00501	0.10086
745	Sel1l	1361.99	-0.559873	0.199493	-2.80649	0.00501	0.10086
746	Slc6a2	276.456	1.68389	0.600091	2.80606	0.00502	0.10086
747	Penk	26.6929	2.60362	0.928004	2.80562	0.00502	0.10086
748	Cldn3	253.878	-2.5808	0.919988	-2.80525	0.00503	0.10086
749	Prc1	815.483	1.0786	0.384579	2.80461	0.00504	0.10086
750	Grin2a	5.66826	-7.10341	2.53294	-2.80442	0.00504	0.10086
751	Nos1ap	30.0095	-2.79195	0.995664	-2.8041	0.00505	0.10086
752	Gm1123	4.4211	-3.85119	1.37343	-2.80407	0.00505	0.10086
753	Psd3	438.372	-0.980478	0.349754	-2.80334	0.00506	0.10086
754	Rab27b	168.964	-0.631975	0.225444	-2.80325	0.00506	0.10086
755	Tmem128	226.124	1.22515	0.437092	2.80295	0.00506	0.10086
756	Elf5	68.9138	-2.36396	0.843779	-2.80164	0.00508	0.10114
757	E430016F16Rik	3.40617	-6.25737	2.23481	-2.79996	0.00511	0.10143
758	Zfp407	513.218	-0.845064	0.301825	-2.79985	0.00511	0.10143
759	Caml	157.53	0.86901	0.310639	2.79749	0.00515	0.10197
760	Agap1	804.034	-0.963728	0.344524	-2.79727	0.00515	0.10197
761	Mocs1	103.405	-1.11738	0.399756	-2.79516	0.00519	0.10243
762	Plk4	264.83	0.821409	0.293887	2.79498	0.00519	0.10243
763	Camkv	17.0585	-5.44414	1.94839	-2.79418	0.0052	0.10245
764	Eno2	171.48	-1.55484	0.556479	-2.79407	0.0052	0.10245
765	Megf10	615.147	-1.84313	0.659885	-2.79311	0.00522	0.10262
766	A330023F24Rik	48.0096	-1.941	0.69551	-2.79076	0.00526	0.10319
767	Cml2	5.71437	-4.95148	1.77478	-2.78991	0.00527	0.10319
768	E130310I04Rik	6.91618	-4.56119	1.63511	-2.78954	0.00528	0.10319
769	Ulk1	363.462	-1.06987	0.383555	-2.78935	0.00528	0.10319
770	Stc2	55.5386	-1.87157	0.671003	-2.78922	0.00528	0.10319
771	Cd38	186.284	1.23679	0.443576	2.78823	0.0053	0.10336
772	Arhgap28	86.7784	0.87381	0.313437	2.78783	0.00531	0.10336
773	Vegfa	777.71	-1.27301	0.457232	-2.78416	0.00537	0.10414
774	Pde7a	785.183	-0.8427	0.302715	-2.78381	0.00537	0.10414
775	Epas1	489.351	-1.22626	0.440543	-2.78351	0.00538	0.10414
776	Gm10069	15.5413	-1.90627	0.684872	-2.78339	0.00538	0.10414
777	Mmd	370.331	1.31702	0.473184	2.78332	0.00538	0.10414
778	Mreg	34.4634	-1.95946	0.7044	-2.78175	0.00541	0.10451
779	Tnfsf12	31.3756	-1.72135	0.619835	-2.77711	0.00548	0.10587
780	Cald1	3137.73	-1.22201	0.440252	-2.77571	0.00551	0.10612
781	P2ry13	179.951	1.47195	0.530334	2.77551	0.00551	0.10612
782	Mdfi	46.3566	-1.70809	0.615574	-2.77479	0.00552	0.10622
783	Ecd	388.574	0.597739	0.215519	2.77348	0.00555	0.10651
784	Fchsd2	341.189	-1.02904	0.3712	-2.77219	0.00557	0.1067
785	Cradd	91.2192	0.715526	0.258122	2.77205	0.00557	0.1067
786	Elovl4	8.83272	-3.09721	1.11746	-2.77166	0.00558	0.1067
787	Gprasp1	164.405	-0.539393	0.194757	-2.76957	0.00561	0.10725
788	Tmem171	10.8624	2.60849	0.942071	2.76889	0.00562	0.10726
789	Nono	1176.12	0.606171	0.219031	2.76751	0.00565	0.10726
790	Mid2	169.782	-1.15179	0.416307	-2.76669	0.00566	0.10726
791	Dao	4.71914	-6.54734	2.36649	-2.76669	0.00566	0.10726
792	Spc25	143.123	0.798009	0.288441	2.76663	0.00566	0.10726
793	Col11a1	1966.29	-2.48352	0.897729	-2.76644	0.00567	0.10726
794	1500012F01Rik	292.285	0.850203	0.30742	2.76561	0.00568	0.10726
795	Mgst3	214.965	1.17587	0.425183	2.76556	0.00568	0.10726
796	Bach2	88.135	-1.70623	0.617056	-2.76511	0.00569	0.10726
797	Shcbp1	159.332	1.42842	0.516625	2.76491	0.00569	0.10726
798	Rpf1	242.408	0.677707	0.245116	2.76485	0.00569	0.10726
799	Zfp46	199.474	-0.708755	0.256392	-2.76434	0.0057	0.10726
800	6430571L13Rik	8.73048	-3.95186	1.42965	-2.76422	0.00571	0.10726
801	Csmd1	59.9459	-2.54101	0.91999	-2.76199	0.00574	0.10786
802	C130050O18Rik	58.1014	-1.02369	0.370735	-2.76125	0.00576	0.10787
803	Foxf2	54.1201	2.20674	0.799213	2.76114	0.00576	0.10787
804	Fermt1	167.772	-2.83685	1.02835	-2.75864	0.0058	0.10851
805	H1fx	9.71843	-3.52837	1.27936	-2.75791	0.00582	0.10851
806	Mkrn1	269.794	-0.761546	0.276163	-2.75759	0.00582	0.10851
807	Cdc40	313.15	0.71435	0.259049	2.75759	0.00582	0.10851
808	Ric1	469.686	-0.659306	0.239236	-2.75588	0.00585	0.10894
809	Spsb1	586.846	-0.592295	0.215	-2.75486	0.00587	0.10915
810	Ciapin1	336.667	0.65252	0.237002	2.75322	0.0059	0.10949
811	Lincpint	82.541	-1.82061	0.661317	-2.75301	0.0059	0.10949
812	Akap17b	47.6851	-1.00075	0.364104	-2.74852	0.00599	0.11087
813	Hint1	1123.59	0.729268	0.265465	2.74714	0.00601	0.11101
814	Gsr	665.193	0.921573	0.335494	2.74691	0.00602	0.11101
815	Ilf2	633.163	0.623951	0.227153	2.74684	0.00602	0.11101
816	Rimklb	6.40092	-6.19838	2.25683	-2.7465	0.00602	0.11101
817	Ptpn14	930.025	-0.741343	0.269978	-2.74594	0.00603	0.11106
818	Hnrnpk	1673.39	0.603252	0.219874	2.74362	0.00608	0.11171
819	Ppp1r36	6.59848	-3.33898	1.2173	-2.74292	0.00609	0.11181
820	Vtcn1	33.7987	-2.65855	0.970547	-2.73922	0.00616	0.11282
821	Lmf1	99.6493	-0.994272	0.362981	-2.73919	0.00616	0.11282
822	Il1rl1	923.174	1.86257	0.680239	2.7381	0.00618	0.11299
823	Tmem100	82.0308	2.61765	0.956138	2.73773	0.00619	0.11299
824	Pou6f1	122.296	-1.05966	0.387153	-2.73707	0.0062	0.11299
825	Gltscr1l	196.291	-1.0623	0.388119	-2.73706	0.0062	0.11299
826	Ppa1	443.591	1.05668	0.386147	2.73646	0.00621	0.11299
827	Akap6	99.1983	-1.8701	0.683582	-2.73573	0.00622	0.11299
828	Slfnl1	2.25746	-5.07596	1.85549	-2.73565	0.00623	0.11299
829	Mmp2	2024.37	-1.87751	0.686355	-2.73548	0.00623	0.11299
830	Hddc2	119.095	0.935679	0.342102	2.73509	0.00624	0.11299
831	Dennd2a	203.372	-2.23964	0.819586	-2.73265	0.00628	0.11358
832	Wnk4	48.5373	-2.89099	1.05797	-2.73259	0.00628	0.11358
833	Ttc7	504.929	-0.854038	0.312894	-2.72948	0.00634	0.11452
834	Sim1	8.13141	-5.17877	1.8993	-2.72667	0.0064	0.11536
835	Olfr56	11.2944	2.17943	0.799558	2.72579	0.00641	0.11553
836	Lars2	17955.8	-4.51726	1.65779	-2.72486	0.00643	0.11569
837	Adcy8	13.5064	-4.29807	1.57755	-2.72453	0.00644	0.11569
838	Egfr	497.518	-0.947843	0.347989	-2.72377	0.00645	0.1157
839	Tuba1c	345.005	0.800456	0.293882	2.72373	0.00645	0.1157
840	Myo16	6.5253	-3.09252	1.13557	-2.72332	0.00646	0.1157
841	Ranbp1	640.251	0.659833	0.242365	2.72248	0.00648	0.11586
842	Synrg	373.315	-0.687865	0.252705	-2.72201	0.00649	0.11589
843	Cdc42bpa	1206.7	-0.664333	0.244132	-2.72121	0.0065	0.11603
844	C5ar2	31.2354	1.49656	0.550057	2.72073	0.00651	0.11606
845	Fam189a2	29.9631	-2.3278	0.855717	-2.72029	0.00652	0.11608
846	Has2os	5.2909	-2.37696	0.87397	-2.71973	0.00653	0.11614
847	Prpf19	766.098	0.589091	0.216759	2.71773	0.00657	0.1167
848	Plxna4	179.18	-1.39206	0.512285	-2.71735	0.00658	0.1167
849	Cryzl1	182.65	0.63059	0.232278	2.71481	0.00663	0.11746
850	Sectm1a	26.1033	2.15503	0.794208	2.71343	0.00666	0.1177
851	Spry1	342.436	-0.822198	0.303018	-2.71336	0.00666	0.1177
852	Hist1h1a	1013.84	0.957488	0.352946	2.71285	0.00667	0.11774
853	Kcnk1	71.8524	-2.97956	1.09884	-2.71156	0.0067	0.11806
854	Mak16	398.912	0.60571	0.223504	2.71006	0.00673	0.11846
855	Ido1	101.621	2.44989	0.904186	2.70949	0.00674	0.11852
856	Fam46c	89.2703	-1.96835	0.726817	-2.70817	0.00677	0.11885
857	Zfp362	135.752	-1.51711	0.560382	-2.70727	0.00678	0.11904
858	Sbsn	15.6153	-1.54865	0.572349	-2.70577	0.00681	0.11932
859	Mkl2	441.533	-0.762823	0.281932	-2.7057	0.00682	0.11932
860	Cd276	376.111	-1.06751	0.394648	-2.70496	0.00683	0.11945
861	Stau2	189.909	-0.68182	0.252362	-2.70176	0.0069	0.12034
862	Syngap1	59.6137	-1.92387	0.712092	-2.70172	0.0069	0.12034
863	Katna1	270.671	0.657594	0.243486	2.70075	0.00692	0.12055
864	Pthlh	50.8958	1.59054	0.589059	2.70014	0.00693	0.12064
865	Dnajc5	761.602	-0.821343	0.304303	-2.6991	0.00695	0.12069
866	Kank1	107.778	-1.24365	0.460852	-2.6986	0.00696	0.12069
867	2610305D13Rik	14.9835	-4.37205	1.62089	-2.69732	0.00699	0.12069
868	Ckap4	503.69	-1.04987	0.389241	-2.69723	0.00699	0.12069
869	Slc16a14	8.24136	-2.82885	1.04888	-2.69702	0.007	0.12069
870	Rxra	631.587	-0.748729	0.277646	-2.69671	0.007	0.12069
871	Itih4	4.57665	-5.15814	1.91304	-2.69631	0.00701	0.12069
872	Pmm1	203.03	-1.20931	0.448547	-2.69606	0.00702	0.12069
873	H2-D1	3393.85	1.46543	0.54355	2.69604	0.00702	0.12069
874	Plxna1	1073.38	-0.99857	0.370438	-2.69565	0.00703	0.12069
875	Rad18	136.52	0.722268	0.267977	2.69526	0.00703	0.12069
876	Pappa2	55.3853	2.2954	0.851713	2.69504	0.00704	0.12069
877	Scarna9	73.7838	1.3095	0.485959	2.69468	0.00705	0.12069
878	Figf	22.2754	1.78201	0.661361	2.69446	0.00705	0.12069
879	Cd14	519.368	0.861949	0.319921	2.69426	0.00705	0.12069
880	Ino80d	846.779	-0.80049	0.297156	-2.69384	0.00706	0.12071
881	Cct8	1625.99	0.808731	0.300317	2.69293	0.00708	0.1209
882	Mlkl	486.659	0.986551	0.366465	2.69207	0.0071	0.12107
883	Arhgap35	1092.37	-0.788034	0.292769	-2.69166	0.00711	0.12108
884	Mir6939	6.87521	-3.30348	1.22768	-2.69084	0.00713	0.12124
885	Crabp1	149.836	-1.59143	0.591673	-2.68971	0.00715	0.12152
886	Myh14	244.232	-2.06007	0.766142	-2.68889	0.00717	0.12168
887	Zfyve28	11.6817	-1.78919	0.665921	-2.68679	0.00721	0.12231
888	Akap13	2290.54	-1.03376	0.384852	-2.68612	0.00723	0.12232
889	Nhlrc1	20.6717	-2.07513	0.772571	-2.68601	0.00723	0.12232
890	Hoxd4	6.06857	-3.00384	1.11852	-2.68554	0.00724	0.12235
891	Bub1	248.493	1.1268	0.419752	2.68443	0.00727	0.12262
892	Tmprss13	8.39033	-2.77316	1.03407	-2.68179	0.00732	0.12336
893	Pgd	952.344	0.746417	0.278341	2.68166	0.00733	0.12336
894	Btbd7	423.451	-0.776305	0.289539	-2.68118	0.00734	0.1234
895	Zbtb42	56.0654	-1.67681	0.625596	-2.68033	0.00735	0.12358
896	Phgdh	150.337	1.05104	0.392436	2.67826	0.0074	0.12421
897	Thrb	29.1774	-2.51327	0.939071	-2.67634	0.00744	0.12478
898	Hipk2	341.895	-1.16647	0.436306	-2.67352	0.00751	0.1257
899	Dqx1	37.3224	-1.77663	0.664956	-2.6718	0.00754	0.1262
900	Irf6	195.825	-1.95408	0.731989	-2.66954	0.0076	0.12691
901	Gpr171	66.3727	1.70869	0.640426	2.66805	0.00763	0.12734
902	Dhx34	212.742	-1.52307	0.571049	-2.66714	0.00765	0.12754
903	Atp1a3	140.143	-2.01143	0.754594	-2.66558	0.00769	0.12799
904	Stox2	121.716	-1.39389	0.523082	-2.66476	0.0077	0.12806
905	Pcdhga9	36.2528	-2.16649	0.813099	-2.66449	0.00771	0.12806
906	Ndufaf2	70.7954	1.09631	0.411481	2.66429	0.00772	0.12806
907	Dsc3	15.3072	-3.60674	1.35443	-2.66293	0.00775	0.12844
908	Pyhin1	102.217	1.27347	0.478496	2.6614	0.00778	0.12888
909	Cited4	38.1449	-2.53656	0.953518	-2.66022	0.00781	0.129
910	M1ap	31.822	2.0379	0.766064	2.66021	0.00781	0.129
911	Hdac6	333.768	1.20632	0.453533	2.65982	0.00782	0.129
912	Vat1	1361.49	-1.06162	0.399165	-2.65961	0.00782	0.129
913	Plxnd1	1292.49	-0.98846	0.371874	-2.65805	0.00786	0.12945
914	Klf3	284.578	-0.990225	0.372617	-2.65749	0.00787	0.12953
915	Scd1	2159.18	-1.13952	0.429045	-2.65595	0.00791	0.12992
916	Myo5c	200.651	-1.35323	0.509552	-2.65572	0.00791	0.12992
917	Zfp532	411.445	-0.947985	0.357122	-2.65451	0.00794	0.13019
918	Mycbp	107.367	0.834608	0.314441	2.65426	0.00795	0.13019
919	Cdk17	465.179	0.517656	0.195069	2.6537	0.00796	0.13019
920	Cxcl10	122.118	1.35586	0.51129	2.65185	0.00801	0.13019
921	Abcc8	4.43393	-4.72386	1.78139	-2.65178	0.00801	0.13019
922	Cadps2	76.4055	-2.2843	0.861563	-2.65135	0.00802	0.13019
923	Cd9	1598	1.07444	0.405268	2.65119	0.00802	0.13019
924	Mfsd4	5.03126	-3.67557	1.38645	-2.65107	0.00802	0.13019
925	Mir6946	11.5881	-3.63336	1.37059	-2.65095	0.00803	0.13019
926	Tubgcp3	345.605	0.611668	0.230753	2.65075	0.00803	0.13019
927	Hmgb2	102.283	0.871564	0.328814	2.65063	0.00803	0.13019
928	Pcdhga5	22.3256	-2.05992	0.777145	-2.65062	0.00803	0.13019
929	Erap1	641.743	0.972023	0.366854	2.64962	0.00806	0.13034
930	Fam71f2	3.69897	-4.17753	1.57671	-2.64952	0.00806	0.13034
931	Cacybp	613.169	0.738866	0.279128	2.64705	0.00812	0.13116
932	Marf1	801.526	-0.663247	0.250629	-2.64633	0.00814	0.13129
933	Arhgef3	541.448	0.850308	0.32138	2.6458	0.00815	0.13136
934	Rcbtb2	352.573	0.769466	0.290958	2.64459	0.00818	0.13138
935	Irx4	5.80704	-4.81037	1.81903	-2.64448	0.00818	0.13138
936	Fam53b	285.467	-1.21529	0.45959	-2.64429	0.00819	0.13138
937	Atp6v1f	188.869	-0.93626	0.354072	-2.64426	0.00819	0.13138
938	Ahcyl2	334.305	-0.660594	0.249851	-2.64395	0.00819	0.13138
939	Dact1	31.0931	-1.95547	0.739814	-2.64319	0.00821	0.13146
940	Tpx2	576.02	0.642957	0.243266	2.64302	0.00822	0.13146
941	Cxcl11	16.7843	3.07581	1.16418	2.64205	0.00824	0.13162
942	Tmem255b	3.24585	-3.08355	1.16719	-2.64187	0.00825	0.13162
943	Sms	95.593	0.940928	0.356238	2.64129	0.00826	0.13171
944	Olfm1	168.39	-1.14759	0.434811	-2.63928	0.00831	0.13206
945	Fam102a	330.862	-1.18419	0.448681	-2.63927	0.00831	0.13206
946	Pitpnm2	142.384	-1.31294	0.497474	-2.63921	0.00831	0.13206
947	Pde4dip	901.593	-0.718179	0.272154	-2.63887	0.00832	0.13206
948	Lrrc8a	482.073	-0.806814	0.305773	-2.6386	0.00832	0.13206
949	Hspa1a	63.824	1.40449	0.532412	2.63798	0.00834	0.13216
950	Med10	159.66	0.865951	0.328417	2.63674	0.00837	0.1325
951	Arhgef16	22.8799	-3.07945	1.16871	-2.63492	0.00842	0.13273
952	Dcaf5	368.05	-0.607176	0.230442	-2.63483	0.00842	0.13273
953	Smc2	658.99	0.850318	0.32273	2.63477	0.00842	0.13273
954	Pusl1	85.6126	-0.873824	0.331655	-2.63474	0.00842	0.13273
955	Mir6236	129525	-4.85286	1.84242	-2.63396	0.00844	0.13289
956	Grasp	87.7955	-1.39087	0.528256	-2.63295	0.00846	0.13315
957	Cryab	106.835	-1.23025	0.467432	-2.63194	0.00849	0.13341
958	Prickle2	45.389	-1.60025	0.608218	-2.63105	0.00851	0.13362
959	Far1	1302.34	0.432912	0.164606	2.62999	0.00854	0.13389
960	Gjc1	46.3791	1.9811	0.753544	2.62904	0.00856	0.134
961	Iqgap3	434.075	0.930638	0.353996	2.62895	0.00856	0.134
962	Sf3a3	369.299	0.642675	0.244563	2.62785	0.00859	0.134
963	Arhgap44	31.8555	-1.95542	0.744154	-2.62771	0.0086	0.134
964	Hspa13	653.171	1.14716	0.436578	2.62763	0.0086	0.134
965	Tarm1	8.06828	-4.32024	1.64459	-2.62694	0.00862	0.134
966	Chn2	33.4339	-1.45471	0.553798	-2.62678	0.00862	0.134
967	Ckmt1	66.4773	-2.54805	0.970206	-2.6263	0.00863	0.134
968	Pclo	4.82214	-5.07287	1.93158	-2.62628	0.00863	0.134
969	Zfp319	154.337	-0.925328	0.352345	-2.62619	0.00863	0.134
970	Tfg	446.785	0.446284	0.170069	2.62414	0.00869	0.13467
971	Cyp4f17	46.4434	-1.25145	0.476961	-2.6238	0.0087	0.13467
972	H3f3b	2608.88	0.731581	0.278868	2.6234	0.00871	0.13469
973	Gpr88	4.69157	-4.48345	1.70967	-2.62241	0.00873	0.1348
974	Dtd1	82.4694	-0.987935	0.376729	-2.6224	0.00873	0.1348
975	Mrpl40	225.343	0.70213	0.267778	2.62206	0.00874	0.1348
976	Apba1	58.6884	-1.60958	0.614194	-2.62063	0.00878	0.13523
977	Cyp4f18	22.1886	1.8549	0.708305	2.61879	0.00882	0.13582
978	Sspo	12.1369	-3.05192	1.16556	-2.61841	0.00883	0.13583
979	A330033J07Rik	4.55431	-6.59177	2.51859	-2.61725	0.00886	0.13616
980	Lrrc15	696.289	-1.43987	0.550234	-2.61683	0.00888	0.13619
981	A730046J19Rik	6.80552	-3.18452	1.21735	-2.61595	0.0089	0.1364
982	Pdpn	169.745	-1.66892	0.638142	-2.61528	0.00892	0.13653
983	Rundc3b	19.5707	2.24393	0.858773	2.61295	0.00898	0.13727
984	Grid1	28.4529	3.36392	1.28761	2.61254	0.00899	0.13727
985	Ddx21	1697.14	0.628738	0.240676	2.61239	0.00899	0.13727
986	Inadl	260.62	-1.62671	0.623058	-2.61085	0.00903	0.13754
987	Pakap	3.23703	-3.8355	1.46914	-2.61072	0.00904	0.13754
988	Bub3	572.937	0.637011	0.244003	2.61067	0.00904	0.13754
989	H2-K2	113.271	1.12801	0.432168	2.61012	0.00905	0.13754
990	Atg4d	82.7449	-0.818882	0.313799	-2.60958	0.00907	0.13754
991	Hoxc8	21.347	-2.39985	0.919703	-2.60938	0.00907	0.13754
992	Ccr1	638.643	1.24907	0.478702	2.60929	0.00907	0.13754
993	Zfp354c	93.8513	-1.17918	0.452163	-2.60786	0.00911	0.13798
994	Tada1	247.436	0.844877	0.324055	2.6072	0.00913	0.13811
995	BC039771	13.1157	-1.88714	0.724351	-2.60529	0.00918	0.13874
996	Zbtb32	5.03445	-2.73031	1.04856	-2.60387	0.00922	0.13912
997	Dusp4	443.645	-1.28683	0.494263	-2.60354	0.00923	0.13912
998	Sspn	179.083	-1.14788	0.44093	-2.60332	0.00923	0.13912
999	Limk2	379.764	-1.15914	0.445443	-2.60222	0.00926	0.13942
1000	Prss53	5.69505	-2.30838	0.887718	-2.60035	0.00931	0.13992
1001	Magohb	40.1978	1.08299	0.416484	2.60033	0.00931	0.13992
1002	Tnk1	53.4964	-2.96261	1.14039	-2.59788	0.00938	0.14069
1003	Rnh1	1451.22	0.574982	0.221364	2.59745	0.00939	0.14069
1004	Efemp1	43.5656	-1.96896	0.758047	-2.59741	0.00939	0.14069
1005	Spint1	177.805	-2.28513	0.880041	-2.59662	0.00941	0.14087
1006	B4galnt3	5.12772	-3.86447	1.48891	-2.59551	0.00945	0.14098
1007	Rab11fip5	955.325	-0.892622	0.343925	-2.5954	0.00945	0.14098
1008	Gp1bb	7.70827	-2.33162	0.89846	-2.59513	0.00946	0.14098
1009	Prmt5	325.194	0.643164	0.247855	2.59493	0.00946	0.14098
1010	Slc28a3	14.5738	-2.76328	1.06499	-2.59466	0.00947	0.14098
1011	Grik2	204.788	1.37711	0.530852	2.59414	0.00948	0.14105
1012	Gm608	694.997	-0.879144	0.338996	-2.59338	0.0095	0.14109
1013	Ifngr1	660.694	0.781474	0.301374	2.59304	0.00951	0.14109
1014	Ctps2	395.115	0.765033	0.295034	2.59303	0.00951	0.14109
1015	Has2	373.352	-0.964665	0.372385	-2.59051	0.00958	0.14199
1016	Hist1h3f	376.323	1.15633	0.44657	2.58935	0.00962	0.14232
1017	Fam83d	74.9827	0.911914	0.352395	2.58776	0.00966	0.14284
1018	Tfap2c	244.774	-2.15486	0.833139	-2.58644	0.0097	0.14325
1019	Gzmg	23.4329	3.31415	1.28241	2.58432	0.00976	0.14363
1020	Egf	10.5616	-1.86601	0.722064	-2.58427	0.00976	0.14363
1021	Zfp106	2026.9	-0.7084	0.274149	-2.584	0.00977	0.14363
1022	Prdm5	26.0168	-2.05361	0.794784	-2.58386	0.00977	0.14363
1023	AI317395	5.81584	-7.05141	2.72903	-2.58385	0.00977	0.14363
1024	Ly6a	1515.77	1.48004	0.572943	2.58322	0.00979	0.14372
1025	Tbcel	90.6522	-1.46423	0.566884	-2.58294	0.0098	0.14372
1026	Cacng8	4.93137	-4.60374	1.78264	-2.58253	0.00981	0.14375
1027	Dyrk3	128.26	1.47082	0.569803	2.58128	0.00984	0.14387
1028	Srgap3	384.763	-1.30466	0.505435	-2.58126	0.00984	0.14387
1029	Vim	20465.6	0.713109	0.276293	2.58099	0.00985	0.14387
1030	Pmepa1	2396.95	-0.876689	0.339681	-2.58092	0.00985	0.14387
1031	Btc	38.9276	2.40513	0.932091	2.58036	0.00987	0.14396
1032	Dpysl5	7.10924	-4.3944	1.70333	-2.57989	0.00988	0.14401
1033	Sod1	485.861	0.641909	0.248896	2.57902	0.00991	0.14424
1034	Dpf3	6.03934	-3.49774	1.35668	-2.57817	0.00993	0.14445
1035	Slc5a8	10.9421	-2.73823	1.0625	-2.57716	0.00996	0.14467
1036	Prkab2	102.907	-0.664342	0.257798	-2.57699	0.00997	0.14467
1037	Dbt	140.695	0.82821	0.321488	2.57618	0.00999	0.14487
1038	Lsp1	1106.69	-0.837382	0.325299	-2.57419	0.01005	0.14548
1039	Hist1h1b	904.68	0.829081	0.322092	2.57405	0.01005	0.14548
1040	Rasl10a	13.0484	2.42205	0.941111	2.57361	0.01006	0.14548
1041	Irf2bp2	1244.73	-0.409149	0.158992	-2.57339	0.01007	0.14548
1042	Nup93	444.651	0.569125	0.221259	2.57222	0.01011	0.14583
1043	Cenpk	44.3965	1.16793	0.454148	2.57169	0.01012	0.14591
1044	Arhgap6	122.374	-1.0263	0.39914	-2.57128	0.01013	0.14592
1045	Klrd1	7.04685	2.96923	1.15488	2.57102	0.01014	0.14592
1046	Kif1c	2512.36	-1.24508	0.484423	-2.57023	0.01016	0.14602
1047	Snrnp25	72.2537	1.02111	0.397301	2.57011	0.01017	0.14602
1048	Cdhr3	4.50883	-5.64443	2.19697	-2.56919	0.01019	0.14607
1049	Eif3d	1062.46	0.687826	0.267756	2.56885	0.0102	0.14607
1050	Krt17	16.5932	-2.63851	1.02714	-2.56879	0.01021	0.14607
1051	Zfp57	13.1246	-1.74368	0.67882	-2.56869	0.01021	0.14607
1052	Cables1	95.6502	-0.814247	0.317041	-2.56827	0.01022	0.1461
1053	Tmed8	427.295	-0.973055	0.379211	-2.566	0.01029	0.14692
1054	Nrbp2	152.832	-1.86147	0.725792	-2.56474	0.01033	0.14732
1055	Msantd1	8.97241	-1.97402	0.770154	-2.56315	0.01037	0.14767
1056	Mpeg1	3223.23	1.10692	0.431896	2.56294	0.01038	0.14767
1057	Bmpr1b	23.7757	-2.50294	0.976597	-2.56292	0.01038	0.14767
1058	Gpihbp1	121.218	1.61474	0.630238	2.56212	0.0104	0.14787
1059	Sgta	564.589	0.444782	0.173655	2.5613	0.01043	0.14805
1060	Phc3	846.162	-0.967923	0.37802	-2.56051	0.01045	0.14805
1061	Rbsn	374.26	-0.96072	0.375248	-2.56023	0.01046	0.14805
1062	Cttn	1820.17	0.468551	0.183024	2.56005	0.01047	0.14805
1063	Wdr72	6.71269	-4.70618	1.83856	-2.5597	0.01048	0.14805
1064	Gnas	2959.35	-0.435491	0.17015	-2.55946	0.01048	0.14805
1065	Racgap1	607.99	0.951527	0.371776	2.55941	0.01049	0.14805
1066	Snord99	5.44653	2.67937	1.04711	2.55883	0.0105	0.14816
1067	Fer1l4	5.96043	-3.47356	1.35774	-2.55834	0.01052	0.14818
1068	Cd209f	23.9242	-2.78287	1.08785	-2.55813	0.01052	0.14818
1069	Metrnl	234.804	-0.647517	0.253171	-2.55762	0.01054	0.14818
1070	Psmd13	675.959	0.536108	0.209625	2.55747	0.01054	0.14818
1071	Syngr1	145.298	-1.24932	0.488685	-2.5565	0.01057	0.14846
1072	Mast2	830.392	-0.705394	0.275959	-2.55615	0.01058	0.14847
1073	Gm38426	13.863	-2.01076	0.786963	-2.55509	0.01062	0.14853
1074	Pcdhgb8	30.9432	-2.10444	0.823681	-2.55493	0.01062	0.14853
1075	Slc37a3	289.341	-0.772857	0.302513	-2.55479	0.01063	0.14853
1076	Aifm2	198.067	0.893776	0.349858	2.55468	0.01063	0.14853
1077	5330417C22Rik	5.17815	-3.83412	1.50103	-2.55433	0.01064	0.14853
1078	Ifi35	378.061	0.831777	0.325669	2.55406	0.01065	0.14853
1079	Gucy1b2	5.15634	-4.40052	1.72362	-2.55306	0.01068	0.14882
1080	Mkx	33.8431	-1.71723	0.672701	-2.55274	0.01069	0.14882
1081	Zfp651	338.419	-0.758289	0.297164	-2.55175	0.01072	0.1491
1082	Eif6	771.634	0.519153	0.203535	2.55068	0.01075	0.14942
1083	Lgr6	211.571	1.59518	0.62641	2.54654	0.01088	0.15107
1084	Ftl1	2321.42	-1.16201	0.456421	-2.54591	0.0109	0.1512
1085	Prim1	177.35	0.996412	0.391493	2.54516	0.01092	0.15139
1086	Eef2kmt	138.698	0.620558	0.243859	2.54474	0.01094	0.15143
1087	Nhs	93.0498	-1.14874	0.451683	-2.54324	0.01098	0.15194
1088	Cdk14	672.558	-0.962745	0.378743	-2.54195	0.01102	0.1523
1089	Fbxo32	469.659	-1.18618	0.466719	-2.54153	0.01104	0.1523
1090	Fam132b	99.3229	-0.856429	0.336988	-2.54142	0.01104	0.1523
1091	Cdca7l	231.245	0.887994	0.349449	2.54113	0.01105	0.1523
1092	Tbrg3	147.903	-1.52224	0.599162	-2.54062	0.01107	0.1523
1093	Hist2h2bb	2229.64	0.957426	0.376873	2.54045	0.01107	0.1523
1094	Prkar2a	427.145	-0.642721	0.253022	-2.54017	0.01108	0.1523
1095	Pld5	1.97917	-3.97209	1.56407	-2.5396	0.0111	NA
1096	4931406P16Rik	698.977	-0.717963	0.282973	-2.53721	0.01117	0.15345
1097	Rpf2	181.581	0.814269	0.321096	2.5359	0.01122	0.15371
1098	Hspa12a	148.547	1.19788	0.472409	2.53568	0.01122	0.15371
1099	Syn1	23.43	-2.14765	0.847063	-2.53541	0.01123	0.15371
1100	Gpr84	11.934	2.4184	0.953874	2.53534	0.01123	0.15371
1101	Slc5a5	5.98075	-2.72832	1.07637	-2.53474	0.01125	0.15384
1102	Rgcc	137.274	1.41141	0.556957	2.53414	0.01127	0.15393
1103	Ube2ql1	14.9835	2.36531	0.933473	2.53388	0.01128	0.15393
1104	Eml4	445.074	-0.460582	0.181792	-2.53357	0.01129	0.15393
1105	Gm14137	40.869	1.18993	0.469739	2.53318	0.0113	0.15396
1106	Mbnl3	384.544	1.30282	0.514416	2.53262	0.01132	0.15407
1107	Thop1	256.098	0.743439	0.293621	2.53197	0.01134	0.15422
1108	Elovl5	569.572	0.713441	0.281851	2.53127	0.01136	0.15434
1109	Tmem132b	7.07003	-2.8261	1.11657	-2.53106	0.01137	0.15434
1110	Id4	70.4881	-2.12363	0.839264	-2.53035	0.0114	0.15452
1111	Nsmce1	195.609	0.911778	0.36039	2.52998	0.01141	0.15454
1112	Hmmr	400.579	1.10726	0.438029	2.52782	0.01148	0.15528
1113	Npc1l1	3.40059	-5.80244	2.29594	-2.52726	0.0115	0.15528
1114	Hspb2	15.0355	-1.35695	0.536941	-2.52719	0.0115	0.15528
1115	Ugt1a6a	9.25507	2.1312	0.843472	2.5267	0.01151	0.15528
1116	Nfkbie	231.349	-0.760538	0.301029	-2.52646	0.01152	0.15528
1117	Eif2ak3	305.117	-0.578931	0.229163	-2.52629	0.01153	0.15528
1118	C1qc	2871.34	1.1564	0.457877	2.52558	0.01155	0.15528
1119	Foxa1	13.6774	-3.00118	1.18835	-2.52551	0.01155	0.15528
1120	Tmc4	185.662	-1.7721	0.701694	-2.52546	0.01155	0.15528
1121	Xaf1	209.164	0.964392	0.382068	2.52414	0.0116	0.15573
1122	Ckap5	1309.87	0.553086	0.219185	2.52337	0.01162	0.15587
1123	Xkr4	4.51919	-5.68406	2.25272	-2.5232	0.01163	0.15587
1124	Acsl4	4448.69	1.0261	0.406878	2.52188	0.01167	0.15627
1125	E030011O05Rik	58.4345	-0.911762	0.361572	-2.52166	0.01168	0.15627
1126	Aff1	1001.27	-0.754033	0.299111	-2.52092	0.0117	0.15642
1127	Napb	50.4474	-1.06432	0.422234	-2.52069	0.01171	0.15642
1128	Ugdh	777.133	0.863988	0.342884	2.51977	0.01174	0.15669
1129	Snrpd3	268.944	0.649025	0.25772	2.51834	0.01179	0.15719
1130	Clic1	1948.22	0.8233	0.326961	2.51804	0.0118	0.15719
1131	Mir1943	1.34499	-4.77962	1.89844	-2.51766	0.01181	NA
1132	Rnd3	379.546	-0.700082	0.278113	-2.51726	0.01183	0.15728
1133	Adamts5	154.037	-1.08172	0.429755	-2.51706	0.01183	0.15728
1134	Mcm5	666.416	0.963668	0.382881	2.51688	0.01184	0.15728
1135	Pkd1	2916.89	-0.878258	0.349104	-2.51575	0.01188	0.15759
1136	Sox18	56.7552	-1.01495	0.403467	-2.51557	0.01188	0.15759
1137	Nup37	145.848	0.866427	0.344512	2.51494	0.01191	0.15774
1138	Renbp	327.426	-0.892926	0.355109	-2.51451	0.01192	0.15779
1139	Rbms3	145.721	-1.54774	0.615598	-2.51421	0.01193	0.15779
1140	Camk4	90.297	-2.73028	1.08627	-2.51345	0.01196	0.15799
1141	Med19	160.112	0.620951	0.247151	2.51244	0.01199	0.1583
1142	Zc3h11a	1211.44	-0.453375	0.180499	-2.51178	0.01201	0.15846
1143	Ppargc1b	34.0377	-1.75495	0.698787	-2.51143	0.01202	0.15848
1144	Gja1	3758.37	0.99777	0.397432	2.51054	0.01205	0.15874
1145	Trpv1	4.50465	-4.98039	1.98455	-2.50959	0.01209	0.15903
1146	Zfp329	190.01	-0.868999	0.34632	-2.50924	0.0121	0.15904
1147	Hlf	20.8397	-2.61109	1.04077	-2.5088	0.01211	0.15904
1148	Mcpt2	54.2573	4.52624	1.8043	2.50858	0.01212	0.15904
1149	Tln2	547.01	-0.744773	0.296955	-2.50803	0.01214	0.15904
1150	Lincppara	56.1719	-1.69955	0.67773	-2.50772	0.01215	0.15904
1151	Obsl1	37.7113	-1.47751	0.589195	-2.50768	0.01215	0.15904
1152	Epha1	64.6468	-2.14352	0.854878	-2.5074	0.01216	0.15904
1153	Ptrh2	173.646	0.56351	0.224858	2.50607	0.01221	0.1593
1154	Gpx2	24.8592	-3.7688	1.5039	-2.50601	0.01221	0.1593
1155	Smo	588.66	-0.761289	0.303798	-2.5059	0.01221	0.1593
1156	Bspry	44.4209	-1.88782	0.753823	-2.50433	0.01227	0.1597
1157	Prdx4	528.882	0.892783	0.356509	2.50424	0.01227	0.1597
1158	Psmd7	751.553	0.656485	0.262164	2.5041	0.01228	0.1597
1159	Car3	421.47	-2.22479	0.888724	-2.50335	0.0123	0.15983
1160	1110019D14Rik	10.3724	-1.9401	0.775047	-2.5032	0.01231	0.15983
1161	Gmps	648.709	0.608483	0.243166	2.50234	0.01234	0.16008
1162	4632428N05Rik	1336.21	0.481359	0.1924	2.50187	0.01235	0.16016
1163	Gm15663	7.81471	-3.43886	1.37513	-2.50075	0.01239	0.16048
1164	Timp3	1230.59	1.14963	0.459755	2.50053	0.0124	0.16048
1165	Tnfaip2	539.769	1.20438	0.482016	2.49863	0.01247	0.16106
1166	Bclaf1	1484.31	0.460255	0.184205	2.49861	0.01247	0.16106
1167	Tulp1	2.97031	-4.70459	1.88308	-2.49834	0.01248	0.16106
1168	4833439L19Rik	382.337	-0.926948	0.371162	-2.49742	0.01251	0.16134
1169	Sfmbt2	246.589	0.542557	0.217296	2.49685	0.01253	0.16141
1170	Pcdhga4	29.3111	-1.50524	0.602981	-2.49632	0.01255	0.16141
1171	Fuom	68.2259	-0.96703	0.387407	-2.49616	0.01255	0.16141
1172	Pnldc1	4.54122	-2.55446	1.02343	-2.49597	0.01256	0.16141
1173	Gspt1	1289.57	0.354016	0.141847	2.49576	0.01257	0.16141
1174	St8sia2	29.9882	-2.11983	0.84963	-2.495	0.0126	0.16162
1175	Hist1h4k	228.42	1.08771	0.436164	2.49381	0.01264	0.1619
1176	Hoxb5	16.5617	-2.09237	0.839042	-2.49377	0.01264	0.1619
1177	Creb5	69.1309	-1.52608	0.612651	-2.49095	0.01274	0.16298
1178	Npr1	49.861	-1.34641	0.540613	-2.49053	0.01276	0.16298
1179	Apaf1	652.377	0.706856	0.283848	2.49026	0.01276	0.16298
1180	A930012L18Rik	3.49283	-4.68733	1.88231	-2.4902	0.01277	0.16298
1181	C130046K22Rik	25.1475	-1.29805	0.521431	-2.4894	0.0128	0.16321
1182	Mtfr2	24.6077	1.33709	0.537269	2.48868	0.01282	0.16335
1183	Hpn	24.5316	-2.10351	0.845292	-2.4885	0.01283	0.16335
1184	Clec2d	636.815	0.709741	0.285288	2.4878	0.01285	0.16353
1185	Ndufb3	145.686	0.702116	0.282342	2.48676	0.01289	0.16375
1186	Fam161a	24.2384	-1.49565	0.601452	-2.48673	0.01289	0.16375
1187	Sorl1	467.182	0.814795	0.327852	2.48525	0.01295	0.16405
1188	Foxd2os	58.8112	-1.40151	0.563978	-2.48505	0.01295	0.16405
1189	Zcchc24	813.432	-1.02113	0.41094	-2.48487	0.01296	0.16405
1190	Mfap3l	126.176	-1.91316	0.769966	-2.48473	0.01296	0.16405
1191	Snrpd2	122.306	0.906722	0.364953	2.48449	0.01297	0.16405
1192	Rabep1	1066.28	-0.69719	0.280643	-2.48426	0.01298	0.16405
1193	Ctsh	787.444	0.431145	0.17362	2.48326	0.01302	0.16426
1194	Zbtb21	199.52	-0.952948	0.383757	-2.48321	0.01302	0.16426
1195	Nipal3	82.8244	-0.897504	0.361553	-2.48236	0.01305	0.16452
1196	Nbl1	529.83	-1.24958	0.503513	-2.48173	0.01307	0.16467
1197	Aldh1a3	84.3605	-2.2034	0.888213	-2.48071	0.01311	0.16501
1198	AA467197	156.107	1.16376	0.469508	2.47868	0.01319	0.16575
1199	P2ry12	150.85	1.33122	0.537209	2.47804	0.01321	0.16575
1200	Maml2	215.133	-0.856606	0.345694	-2.47793	0.01321	0.16575
1201	Exosc9	284.904	0.751734	0.303375	2.4779	0.01322	0.16575
1202	Ranbp10	325.038	-0.705047	0.284639	-2.47699	0.01325	0.16596
1203	Eri1	487.446	0.706035	0.285052	2.47687	0.01325	0.16596
1204	Stard10	113.554	-1.32747	0.536802	-2.47292	0.0134	0.16766
1205	Psmc3	1358.12	0.531435	0.214973	2.4721	0.01343	0.16786
1206	Cnot4	271.767	-0.968219	0.391697	-2.47185	0.01344	0.16786
1207	Tkt	1011.44	0.51349	0.207772	2.47141	0.01346	0.16786
1208	Psma4	376.973	0.872818	0.353179	2.47132	0.01346	0.16786
1209	2210407C18Rik	3.12717	-3.50998	1.42081	-2.4704	0.0135	0.1681
1210	Hist1h1d	1217.93	0.696686	0.282034	2.47022	0.0135	0.1681
1211	Ackr3	218.298	1.14971	0.465485	2.46991	0.01351	0.1681
1212	Slc34a2	3.02273	-4.53997	1.83876	-2.46904	0.01355	0.16837
1213	Zfp516	533.18	-0.728	0.294898	-2.46865	0.01356	0.16841
1214	Sp7	3.15528	-5.10382	2.06794	-2.46806	0.01358	0.16855
1215	Hist1h4d	1128	0.786757	0.319032	2.46607	0.01366	0.16935
1216	Cpeb1	89.7268	-1.2529	0.508218	-2.46529	0.01369	0.16958
1217	Rbm3	371.196	0.649206	0.263399	2.46472	0.01371	0.16971
1218	Mcf2l	99.9605	-0.869313	0.352778	-2.46419	0.01373	0.16982
1219	LOC100503496	16.358	-2.39479	0.972192	-2.46329	0.01377	0.17003
1220	Treml4	6.07493	3.07521	1.24869	2.46276	0.01379	0.17003
1221	Cdo1	54.6696	-1.7076	0.693458	-2.46244	0.0138	0.17003
1222	Parp14	1244.52	0.698262	0.28357	2.4624	0.0138	0.17003
1223	Abcc3	373.474	1.04715	0.425273	2.46229	0.01381	0.17003
1224	Wtip	98.3554	-0.880281	0.357738	-2.46069	0.01387	0.17065
1225	Rsl1d1	689.815	0.568385	0.231165	2.45879	0.01394	0.17141
1226	2020-09-10	303.843	0.769144	0.312905	2.45807	0.01397	0.17162
1227	Npm1	1512.18	0.646907	0.263393	2.45605	0.01405	0.17226
1228	Gipr	3.42874	-5.76104	2.34595	-2.45573	0.01406	0.17226
1229	Slc23a2	389.051	-0.630516	0.256762	-2.45564	0.01406	0.17226
1230	Zfp568	305.134	-0.528265	0.215131	-2.45555	0.01407	0.17226
1231	Ndufa4l2	21.1425	-2.55447	1.04048	-2.45508	0.01409	0.17235
1232	Aak1	1350.38	-0.661499	0.269484	-2.45469	0.0141	0.1724
1233	Tchh	6.9338	-2.79001	1.13695	-2.45394	0.01413	0.17262
1234	Elk1	131.523	-0.839783	0.342366	-2.45288	0.01417	0.17276
1235	Prkci	523.395	0.583333	0.237841	2.45261	0.01418	0.17276
1236	Scube3	15.5518	-2.80239	1.14268	-2.45247	0.01419	0.17276
1237	Brip1	148.574	0.725417	0.29587	2.45181	0.01421	0.17276
1238	Fosl2	1049.18	-0.917262	0.374137	-2.45168	0.01422	0.17276
1239	Snrpf	58.1624	0.961397	0.392149	2.45161	0.01422	0.17276
1240	Zfp521	61.3616	-1.03986	0.424202	-2.45134	0.01423	0.17276
1241	R3hcc1l	283.835	-0.39161	0.159756	-2.4513	0.01423	0.17276
1242	Ntn4	82.1166	1.29539	0.528741	2.44995	0.01429	0.17306
1243	Gyk	239.968	0.827559	0.337804	2.44982	0.01429	0.17306
1244	Mfsd2a	40.1446	-2.14592	0.876022	-2.44962	0.0143	0.17306
1245	Kcnd2	4.48652	-6.61637	2.70109	-2.44952	0.0143	0.17306
1246	Rab15	191.435	-1.46468	0.598173	-2.44859	0.01434	0.17316
1247	Nmi	167.452	0.691281	0.282335	2.44844	0.01435	0.17316
1248	Cnnm2	83.5359	-0.961681	0.392773	-2.44844	0.01435	0.17316
1249	Dmtn	19.0342	-1.42791	0.583522	-2.44706	0.0144	0.17369
1250	Runx1	1663.69	-0.652446	0.266746	-2.44594	0.01445	0.17389
1251	Exoc2	448.606	0.598699	0.244794	2.44572	0.01446	0.17389
1252	Atp6v0e2	63.779	-1.30128	0.532091	-2.44561	0.01446	0.17389
1253	Arrdc4	373.701	-1.26678	0.518052	-2.44528	0.01447	0.17389
1254	Srek1ip1	143.693	0.672175	0.274938	2.44483	0.01449	0.17389
1255	Iscu	91.5591	-1.10969	0.453902	-2.44479	0.01449	0.17389
1256	Dynlt1a	16.1682	1.66329	0.680387	2.44462	0.0145	0.17389
1257	Igsf3	626.793	-1.281	0.524287	-2.44333	0.01455	0.17438
1258	Hsp90aa1	633.222	0.884257	0.362044	2.4424	0.01459	0.17455
1259	Hoxb2	32.6508	-1.45524	0.595837	-2.44235	0.01459	0.17455
1260	Ube2f	178.722	-0.796256	0.326092	-2.44181	0.01461	0.17455
1261	Cxadr	317.052	-1.56237	0.63984	-2.44181	0.01461	0.17455
1262	Adipor2	1100.61	1.00889	0.413393	2.44051	0.01467	0.17457
1263	Smcr8	602.719	-0.576433	0.236204	-2.4404	0.01467	0.17457
1264	Ctbp1	866.958	-0.54066	0.221549	-2.44037	0.01467	0.17457
1265	Cenpp	45.4679	1.01007	0.413904	2.44036	0.01467	0.17457
1266	Cerk	644.981	-0.609674	0.249852	-2.44014	0.01468	0.17457
1267	Rnpepl1	455.284	-0.713706	0.292496	-2.44005	0.01469	0.17457
1268	Serpinb11	4.50135	-4.34912	1.78382	-2.4381	0.01476	0.17538
1269	Nap1l4	870.515	0.414992	0.170254	2.43749	0.01479	0.17543
1270	Exph5	11.9587	-2.47894	1.01705	-2.43737	0.01479	0.17543
1271	Map3k7cl	5.19531	-3.17286	1.30188	-2.43714	0.0148	0.17543
1272	Zbtb38	555.657	-0.391768	0.16078	-2.43667	0.01482	0.17552
1273	Fth1	9036.57	-0.903402	0.370962	-2.43529	0.01488	0.17605
1274	Cd82	634.692	0.858196	0.352518	2.43447	0.01491	0.17631
1275	Grm5	7.1514	-4.86827	2.00034	-2.43372	0.01494	0.17654
1276	Pinc	5.80834	-4.86877	2.00091	-2.43328	0.01496	0.17656
1277	Ago2	970.964	-0.697946	0.286902	-2.43269	0.01499	0.17656
1278	Fabp4	204.219	-1.66444	0.684221	-2.43261	0.01499	0.17656
1279	Nfia	243.128	-1.1841	0.486773	-2.43254	0.01499	0.17656
1280	Mapkbp1	247.073	-0.969293	0.398557	-2.43201	0.01502	0.17658
1281	Pcna	378.374	0.827515	0.34027	2.43194	0.01502	0.17658
1282	Phf11b	52.7096	1.39804	0.575049	2.43117	0.01505	0.17682
1283	Kif5c	95.3518	-1.20643	0.496617	-2.4293	0.01513	0.17759
1284	Kctd1	87.9967	-1.03583	0.426464	-2.42887	0.01515	0.17766
1285	Il15	53.4217	1.05352	0.433887	2.4281	0.01518	0.1779
1286	Mcm6	1047.97	0.868194	0.357664	2.4274	0.01521	0.17807
1287	D830031N03Rik	578.984	-0.620924	0.255854	-2.42687	0.01523	0.17807
1288	Lgals8	501.355	0.804498	0.331514	2.42674	0.01524	0.17807
1289	Rap1gap	149.941	1.49731	0.617031	2.42664	0.01524	0.17807
1290	Hook1	93.877	-1.50873	0.621891	-2.42604	0.01526	0.17822
1291	Dusp6	2152.4	0.503367	0.20764	2.42423	0.01534	0.17897
1292	Arg1	1122.43	-2.92094	1.20572	-2.42258	0.01541	0.17965
1293	Cnr1	440.957	1.58215	0.653394	2.42143	0.01546	0.18008
1294	Tmem35	9.00273	-4.85465	2.00597	-2.4201	0.01552	0.1806
1295	1110059E24Rik	166.572	0.807254	0.333629	2.41961	0.01554	0.18068
1296	Il2rb	44.0899	1.25865	0.52026	2.41928	0.01555	0.18068
1297	Epha4	38.1221	-1.34519	0.55614	-2.4188	0.01557	0.18068
1298	Ckap2	256.799	1.05732	0.437127	2.4188	0.01557	0.18068
1299	2020-03-03	32.6741	-1.22843	0.508228	-2.41708	0.01565	0.1814
1300	Fam114a1	845.362	-0.797898	0.33021	-2.41634	0.01568	0.18163
1301	Tm6sf2	7.23632	-2.72573	1.1282	-2.41601	0.01569	0.18166
1302	1810041L15Rik	6.31485	-4.50609	1.86562	-2.41533	0.01572	0.18186
1303	Bcl2l1	380.689	-1.17446	0.486419	-2.41451	0.01576	0.18212
1304	Htra1	2526.74	1.2528	0.519114	2.41335	0.01581	0.18257
1305	Ptgdr	3.66127	-6.34714	2.63068	-2.41274	0.01583	0.18264
1306	Rnf10	1161.85	-0.778077	0.322501	-2.41264	0.01584	0.18264
1307	Zfp652	214.689	-1.06493	0.441724	-2.41085	0.01592	0.18337
1308	Mx1	181.847	1.43618	0.59577	2.41062	0.01593	0.18337
1309	Klra5	14.3012	1.94329	0.806387	2.40987	0.01596	0.18355
1310	Ramp2	20.4083	-1.82073	0.755619	-2.40959	0.01597	0.18355
1311	Nr4a1	79.7486	-1.34166	0.556838	-2.40943	0.01598	0.18355
1312	Gmnn	123.623	0.726944	0.301761	2.409	0.016	0.18363
1313	Chchd1	188.413	0.809215	0.336049	2.40803	0.01604	0.18395
1314	Prickle1	191.811	-1.1347	0.471259	-2.40781	0.01605	0.18395
1315	Mturn	133.236	-1.34887	0.560376	-2.40708	0.01608	0.18418
1316	Mark1	26.896	-1.54322	0.641254	-2.40656	0.0161	0.18429
1317	Crebrf	619.181	-0.863267	0.35877	-2.40618	0.01612	0.18435
1318	Tnrc6b	1289.34	-0.743774	0.309172	-2.4057	0.01614	0.18445
1319	Adam21	1.68099	-3.87738	1.61266	-2.40434	0.0162	NA
1320	Cgn	112.075	-1.60066	0.665745	-2.40431	0.0162	0.18501
1321	Adgrl1	253.58	-1.27495	0.53065	-2.40262	0.01628	0.18573
1322	Creg1	226.379	0.782879	0.325904	2.40217	0.0163	0.18573
1323	Mir1191b	1.7267	-4.15362	1.72913	-2.40215	0.0163	NA
1324	Mxd4	237.682	-0.591645	0.246307	-2.40206	0.0163	0.18573
1325	Bcl6	170.61	-0.928475	0.386668	-2.40122	0.01634	0.18584
1326	BC006965	70.775	-2.16577	0.901968	-2.40116	0.01634	0.18584
1327	Halr1	9.09745	-2.442	1.01715	-2.40083	0.01636	0.18584
1328	Loxl4	300.222	1.02835	0.428352	2.40072	0.01636	0.18584
1329	Apcdd1	131.202	1.49397	0.622367	2.40046	0.01637	0.18584
1330	H2afy2	69.3466	1.12409	0.468485	2.39941	0.01642	0.18612
1331	Tmem221	7.4329	2.13873	0.891397	2.3993	0.01643	0.18612
1332	Sap30	115.679	0.897718	0.374192	2.39908	0.01644	0.18612
1333	Gm20594	2.20248	-5.24852	2.18808	-2.39869	0.01645	0.18618
1334	Plekhf1	153.831	-0.838249	0.349541	-2.39815	0.01648	0.18628
1335	Tbx20	4.90622	-2.54449	1.06111	-2.39795	0.01649	0.18628
1336	Ddx20	154.78	0.773941	0.32296	2.3964	0.01656	0.18693
1337	Smim22	12.5887	-3.12471	1.30422	-2.39585	0.01658	0.18706
1338	Dusp9	99.5437	1.41015	0.588883	2.39462	0.01664	0.18755
1339	Tnfrsf17	2.67011	-4.96929	2.07602	-2.39366	0.01668	0.18777
1340	Sidt1	10.5739	-2.25777	0.943336	-2.39339	0.01669	0.18777
1341	Nasp	449.731	0.796133	0.332641	2.39337	0.01669	0.18777
1342	Dek	870.929	0.528438	0.220892	2.3923	0.01674	0.18818
1343	Itgb3	761.649	-0.924331	0.386425	-2.39201	0.01676	0.18819
1344	Tnfsf9	20.6424	-1.3948	0.583193	-2.39166	0.01677	0.18823
1345	Pof1b	21.7241	-2.54143	1.06284	-2.39117	0.01679	0.18834
1346	Slc4a7	652.138	0.593153	0.248122	2.39057	0.01682	0.18851
1347	Fastk	151.461	-0.985938	0.412491	-2.3902	0.01684	0.18855
1348	A430033K04Rik	54.5759	-0.824568	0.345062	-2.38962	0.01687	0.18871
1349	Dram1	225.744	-0.841589	0.352291	-2.3889	0.0169	0.18894
1350	Pex7	101.57	0.857056	0.359102	2.38667	0.017	0.18995
1351	Serpina3c	10.8356	-3.42786	1.4373	-2.38493	0.01708	0.19066
1352	Apobr	336.119	0.973607	0.40833	2.38436	0.01711	0.19066
1353	Tmem47	86.4962	-1.32794	0.556961	-2.38427	0.01711	0.19066
1354	Aass	6.32109	-5.29053	2.21905	-2.38414	0.01712	0.19066
1355	Rhbdf2	266.181	-1.02797	0.431208	-2.38393	0.01713	0.19066
1356	Mia	86.349	-3.11087	1.30521	-2.38342	0.01715	0.19078
1357	Dio2	470.444	1.7516	0.735331	2.38205	0.01722	0.19124
1358	L1cam	36.6787	-1.55674	0.653545	-2.382	0.01722	0.19124
1359	Ptn	77.8286	-1.27418	0.535102	-2.3812	0.01726	0.19148
1360	Fam110c	57.1659	1.57889	0.663132	2.38096	0.01727	0.19148
1361	Txnrd1	1071.78	0.42209	0.177308	2.38055	0.01729	0.19148
1362	Klk7	5.42197	-5.721	2.40341	-2.38036	0.0173	0.19148
1363	Sirpb1b	7.39049	2.3805	1.00023	2.37995	0.01732	0.19148
1364	Rps17	9.75239	-2.03911	0.856803	-2.37991	0.01732	0.19148
1365	Gcc1	221.861	-0.819546	0.344504	-2.37892	0.01736	0.19182
1366	Nedd1	257.493	0.802574	0.337397	2.37872	0.01737	0.19182
1367	Abcb1b	388.092	1.00968	0.424521	2.37839	0.01739	0.19185
1368	Efna5	202.854	-1.40453	0.590995	-2.37655	0.01748	0.19262
1369	Pogk	217.957	-1.16179	0.488896	-2.37636	0.01748	0.19262
1370	Entpd2	12.0784	-2.21638	0.93322	-2.37498	0.01755	0.19302
1371	Naa35	242.289	0.565547	0.238129	2.37496	0.01755	0.19302
1372	Slc43a1	17.5846	-1.71317	0.721413	-2.37474	0.01756	0.19302
1373	Pbk	170.509	1.16967	0.492592	2.37453	0.01757	0.19302
1374	Kif23	368.704	0.894026	0.376577	2.37409	0.01759	0.19311
1375	Limch1	109.897	-1.26828	0.534608	-2.37236	0.01767	0.19387
1376	Hhip	47.7947	2.61045	1.10059	2.37187	0.0177	0.19399
1377	Zdhhc9	193.221	-0.875516	0.369219	-2.37127	0.01773	0.19416
1378	Asf1a	140.673	0.931215	0.392916	2.37001	0.01779	0.19468
1379	Ulbp1	125.375	1.03773	0.437944	2.36955	0.01781	0.19478
1380	Syde2	65.0577	-1.0504	0.443463	-2.36864	0.01785	0.195
1381	Entpd3	23.7818	-2.02283	0.854023	-2.36859	0.01786	0.195
1382	Kcnk5	42.2391	1.45428	0.614278	2.36747	0.01791	0.19521
1383	Gtf3c4	549.64	-0.4154	0.175465	-2.36742	0.01791	0.19521
1384	Tamm41	55.7739	0.84468	0.356798	2.36739	0.01791	0.19521
1385	2700094K13Rik	128.917	0.756852	0.31984	2.36635	0.01796	0.19557
1386	Best2	2.78547	-5.6574	2.39097	-2.36615	0.01797	0.19557
1387	Psmb2	599.862	0.740373	0.312934	2.3659	0.01799	0.19557
1388	Plekhs1	25.3033	-2.74546	1.16096	-2.36483	0.01804	0.19588
1389	Cln6	112.722	-0.801167	0.338806	-2.36468	0.01805	0.19588
1390	Ntn3	20.8498	-1.80804	0.764811	-2.36403	0.01808	0.19588
1391	Mdm4	725.903	-0.645755	0.273172	-2.36391	0.01808	0.19588
1392	Fzd3	80.8921	-1.55205	0.656636	-2.36363	0.0181	0.19588
1393	Abca13	8.07327	-3.55088	1.50242	-2.36344	0.01811	0.19588
1394	Slc25a15	69.8379	-0.802993	0.339755	-2.36344	0.01811	0.19588
1395	Fanca	158.083	1.23361	0.522245	2.36213	0.01817	0.19608
1396	Arl6	131.421	0.870003	0.368316	2.36211	0.01817	0.19608
1397	Camta1	32.2156	-0.968902	0.410228	-2.36186	0.01818	0.19608
1398	Pilrb1	13.5982	1.8429	0.780345	2.36165	0.01819	0.19608
1399	Lppr4	13.5335	-2.67119	1.13113	-2.36152	0.0182	0.19608
1400	Mill2	44.726	-1.33641	0.565922	-2.36147	0.0182	0.19608
1401	Chadl	13.0742	-2.63464	1.11591	-2.36099	0.01823	0.1962
1402	Copz2	141.698	-0.875423	0.370951	-2.35994	0.01828	0.19661
1403	4933404O12Rik	60.0299	-0.840684	0.356292	-2.35954	0.0183	0.19666
1404	Pafah1b3	149.657	0.896929	0.380202	2.35909	0.01832	0.19666
1405	Gsg1l	7.32737	-2.74919	1.16548	-2.35884	0.01833	0.19666
1406	Gnpda1	74.5671	-0.59227	0.251091	-2.35878	0.01833	0.19666
1407	Lbh	663.442	-1.2781	0.542024	-2.35801	0.01837	0.19688
1408	Rpgrip1	5.7673	-3.07743	1.30519	-2.35784	0.01838	0.19688
1409	Clca1	16.1185	-8.691	3.68674	-2.35737	0.01841	0.19688
1410	Rrm2	486.661	0.585607	0.248436	2.35717	0.01841	0.19688
1411	Gpr55	7.95969	-3.2574	1.38198	-2.35705	0.01842	0.19688
1412	Zdhhc18	305.628	-0.609286	0.258581	-2.35627	0.01846	0.19716
1413	Hmga1	8.30889	2.54162	1.07899	2.35555	0.0185	0.1974
1414	Palm3	4.47417	-5.0526	2.14525	-2.35525	0.01851	0.19742
1415	Ank2	74.9209	-1.36311	0.5789	-2.35466	0.01854	0.19759
1416	E030024N20Rik	66.9944	-1.53263	0.651031	-2.35416	0.01856	0.19771
1417	Mrps30	133.291	0.730208	0.310219	2.35385	0.01858	0.19774
1418	5031439G07Rik	1007.85	-0.720552	0.30622	-2.35305	0.01862	0.19784
1419	Slc9a3r2	89.1023	-0.652294	0.277214	-2.35303	0.01862	0.19784
1420	Atp6v1c2	99.2488	-2.56222	1.08901	-2.3528	0.01863	0.19784
1421	Ggta1	711.56	0.653534	0.277821	2.35236	0.01865	0.19784
1422	Iqsec1	573.993	-0.896275	0.381012	-2.35235	0.01866	0.19784
1423	Asah1	989.691	0.889478	0.378266	2.35146	0.0187	0.19817
1424	Atf7	839.672	-0.795805	0.338505	-2.35094	0.01873	0.19819
1425	Klhdc10	664.808	-0.674715	0.287002	-2.3509	0.01873	0.19819
1426	Plet1	153.927	2.00157	0.85159	2.35039	0.01875	0.19833
1427	Trmt6	212.228	0.529187	0.225245	2.34938	0.0188	0.19873
1428	Igfbp5	1473.56	-1.49741	0.637527	-2.34878	0.01883	0.1989
1429	Atf6	733.354	-0.651421	0.277434	-2.34802	0.01887	0.19894
1430	Mia2	35.0685	1.74597	0.743615	2.34795	0.01888	0.19894
1431	Sema4f	36.3874	-1.83264	0.780532	-2.34793	0.01888	0.19894
1432	Dennd3	169.119	-1.1452	0.487889	-2.34725	0.01891	0.19906
1433	Tbc1d2	43.1918	-1.82126	0.776006	-2.34697	0.01893	0.19906
1434	Tbx3	61.6035	1.83675	0.782675	2.34676	0.01894	0.19906
1435	Omd	28.9668	1.54567	0.658664	2.34667	0.01894	0.19906
1436	Filip1	42.9993	-1.02558	0.437131	-2.34615	0.01897	0.19911
1437	Tmed5	539.169	0.893083	0.380693	2.34594	0.01898	0.19911
1438	Alpk1	109.498	-0.883266	0.376573	-2.34554	0.019	0.19911
1439	P2ry1	26.2629	-2.27562	0.970291	-2.34529	0.01901	0.19911
1440	Stx3	126.929	-0.797807	0.340197	-2.34514	0.01902	0.19911
1441	Nf2	1051.25	-0.863056	0.368038	-2.34502	0.01903	0.19911
1442	Epha2	913.072	0.90227	0.384817	2.34467	0.01904	0.19915
1443	Pak1	759.908	0.515224	0.219809	2.34396	0.01908	0.19929
1444	Marveld3	45.8365	-2.51104	1.07131	-2.3439	0.01908	0.19929
1445	Mir7687	1.11372	-4.86851	2.07733	-2.34364	0.0191	NA
1446	Nkd2	716.587	-1.22303	0.521878	-2.34352	0.0191	0.19935
1447	P4ha2	197.371	-1.17857	0.503544	-2.34056	0.01926	0.2008
1448	Fbxl16	6.02938	-2.63919	1.12771	-2.34031	0.01927	0.2008
1449	Pcdhgb5	36.7547	-1.78627	0.763598	-2.33928	0.01932	0.20117
1450	Mecom	68.8805	-1.40184	0.599311	-2.33909	0.01933	0.20117
1451	S100a14	263.567	-1.95252	0.834971	-2.33843	0.01937	0.20139
1452	Dhx29	276.051	0.482646	0.20643	2.33806	0.01938	0.2014
1453	Scara3	170.909	-1.86955	0.799811	-2.33749	0.01941	0.2014
1454	Fzd2	154.404	-1.04223	0.445899	-2.33738	0.01942	0.2014
1455	2310015A10Rik	60.2293	-1.01886	0.435903	-2.33735	0.01942	0.2014
1456	Kif4	398.555	0.837857	0.358498	2.33713	0.01943	0.2014
1457	Psmb10	578.085	0.836664	0.358192	2.3358	0.0195	0.20195
1458	C2cd2l	156.061	-1.27103	0.544204	-2.33558	0.01951	0.20195
1459	Naa60	321.633	-0.68405	0.292957	-2.33498	0.01954	0.20202
1460	Psmg3	75.496	1.00773	0.431594	2.33491	0.01955	0.20202
1461	Pikfyve	884.055	-0.392795	0.168279	-2.33418	0.01959	0.20202
1462	Gab2	378.565	-1.00969	0.432572	-2.33415	0.01959	0.20202
1463	Gm26705	4.66507	-2.94729	1.26274	-2.33405	0.01959	0.20202
1464	Gprc5a	109.151	1.0172	0.435833	2.33392	0.0196	0.20202
1465	Rmdn3	198.187	0.605773	0.259626	2.33326	0.01963	0.2022
1466	Asrgl1	87.9139	-0.817081	0.350248	-2.33286	0.01966	0.2022
1467	Klf7	105.232	-1.12197	0.480989	-2.33263	0.01967	0.2022
1468	Gpd1	43.3279	-1.45836	0.625236	-2.33249	0.01967	0.2022
1469	Psmb3	151.952	0.800628	0.343317	2.33204	0.0197	0.2022
1470	Gsk3b	1085.02	-0.607995	0.26074	-2.33181	0.01971	0.2022
1471	Serpinb8	132.858	-0.676795	0.290252	-2.33175	0.01971	0.2022
1472	Atg10	47.5804	0.727052	0.311834	2.33154	0.01973	0.2022
1473	Nlrc5	526.027	1.33641	0.573344	2.3309	0.01976	0.2024
1474	Gid4	307.374	-0.7649	0.328271	-2.33009	0.0198	0.20271
1475	Otud4	1413.79	0.475691	0.204219	2.32932	0.01984	0.20298
1476	Zfp423	48.2245	-1.40878	0.604865	-2.32908	0.01985	0.20298
1477	Iqsec3	6.23096	-4.32507	1.85753	-2.3284	0.01989	0.20321
1478	Slc20a1	2881.13	-0.92175	0.395962	-2.32787	0.01992	0.20335
1479	Cttnbp2	22.8337	-1.82845	0.785663	-2.32727	0.01995	0.20354
1480	Agpat9	61.379	1.01449	0.436073	2.32642	0.02	0.20378
1481	Tshz1	318.625	0.653277	0.28082	2.32632	0.02	0.20378
1482	Arhgef17	823.287	-1.1163	0.479966	-2.32579	0.02003	0.20393
1483	Wbp1l	564.781	-0.714081	0.307164	-2.32476	0.02009	0.20411
1484	Prob1	37.691	-1.23308	0.530496	-2.32439	0.0201	0.20411
1485	Crot	377.735	0.653812	0.281299	2.32426	0.02011	0.20411
1486	Synj2	763.48	-0.63946	0.275138	-2.32414	0.02012	0.20411
1487	Pidd1	37.5803	-1.44242	0.620648	-2.32406	0.02012	0.20411
1488	Angptl2	1439.54	0.913298	0.392996	2.32394	0.02013	0.20411
1489	Gadd45a	283.691	-1.06871	0.460107	-2.32275	0.02019	0.20436
1490	S1pr3	113.043	-1.4103	0.607168	-2.32275	0.02019	0.20436
1491	1500015A07Rik	20.2746	-1.64881	0.709919	-2.32253	0.0202	0.20436
1492	Enpp2	292.575	-1.12188	0.483093	-2.32228	0.02022	0.20436
1493	Esrp1	293.425	-2.2107	0.951976	-2.32222	0.02022	0.20436
1494	Gchfr	45.8992	1.46281	0.630086	2.32161	0.02025	0.20455
1495	Ntn1	896.455	0.939522	0.404772	2.32111	0.02028	0.20468
1496	Armcx4	179.918	-0.818265	0.352612	-2.32058	0.02031	0.20484
1497	Lpin3	77.2016	-1.07667	0.46412	-2.31981	0.02035	0.20512
1498	Masp2	3.29695	-2.45318	1.0578	-2.31914	0.02039	0.20535
1499	Runx1t1	21.0836	-2.05792	0.887846	-2.31787	0.02046	0.2059
1500	Inpp4b	376.447	1.14441	0.493941	2.3169	0.02051	0.2063
1501	Rorc	14.6938	-2.07803	0.897009	-2.31662	0.02052	0.20631
1502	Mtch1	1212.47	-0.648141	0.279817	-2.31631	0.02054	0.20635
1503	Ctnnbl1	282.865	0.622384	0.268755	2.31581	0.02057	0.20641
1504	B3gnt9	64.686	-1.73946	0.75116	-2.3157	0.02057	0.20641
1505	Ryr2	4.68779	-5.08203	2.19511	-2.31516	0.0206	0.20657
1506	Dctn3	262.741	0.58919	0.254529	2.31483	0.02062	0.20661
1507	Man2b1	1658	0.703628	0.304179	2.3132	0.02071	0.20712
1508	Zer1	188.92	-1.00961	0.436454	-2.3132	0.02071	0.20712
1509	Nsun2	834.646	0.528111	0.228309	2.31315	0.02071	0.20712
1510	Atp5l	3.41877	-2.74513	1.18781	-2.31109	0.02083	0.20811
1511	Cpeb3	67.9249	-1.18293	0.512058	-2.31015	0.02088	0.20841
1512	Tap2	807.108	1.20581	0.521993	2.31002	0.02089	0.20841
1513	Sh2d4b	13.4565	-2.05004	0.887537	-2.30981	0.0209	0.20841
1514	Ormdl3	289.868	-0.57635	0.249552	-2.30954	0.02091	0.20842
1515	Bscl2	262.649	-0.574042	0.248585	-2.30924	0.02093	0.20844
1516	Trpc6	33.4833	-1.52854	0.662117	-2.30857	0.02097	0.20868
1517	Tas2r143	6.67302	-3.9209	1.6993	-2.30736	0.02103	0.20921
1518	Dyrk1b	85.8194	-1.43204	0.620881	-2.30646	0.02109	0.20957
1519	Zfp592	313.401	-0.843602	0.365916	-2.30545	0.02114	0.20999
1520	Dda1	213.905	0.539749	0.234205	2.3046	0.02119	0.21032
1521	Dlg1	843.034	-0.536984	0.233033	-2.30433	0.0212	0.21034
1522	Ngfrap1	371.878	0.885289	0.384392	2.30309	0.02127	0.21089
1523	Tcp11l1	122.065	-0.879177	0.381968	-2.3017	0.02135	0.2115
1524	Snx1	815.655	0.401025	0.174246	2.30149	0.02136	0.2115
1525	Pdk2	69.843	-0.952492	0.413935	-2.30107	0.02139	0.2116
1526	Naa25	394.07	0.441093	0.191729	2.3006	0.02141	0.21172
1527	Uba1	2282.51	0.570223	0.247909	2.30013	0.02144	0.21185
1528	Ifi44	417.465	1.06594	0.463602	2.29926	0.02149	0.21216
1529	Rnf157	175.374	-0.759344	0.330283	-2.29907	0.0215	0.21216
1530	Btn1a1	14.9918	-2.03307	0.884453	-2.29868	0.02152	0.21224
1531	Tnfrsf26	19.5449	1.94546	0.846687	2.29773	0.02158	0.21263
1532	Hhipl1	177.368	-1.43926	0.626509	-2.29727	0.0216	0.21275
1533	N4bp2	229.827	-1.06939	0.465581	-2.2969	0.02162	0.21282
1534	Nrg2	16.8605	2.32206	1.01187	2.29482	0.02174	0.21385
1535	Notum	36.1879	1.88957	0.823837	2.29362	0.02181	0.21438
1536	Rab1b	577.392	-0.617666	0.269326	-2.29338	0.02183	0.21438
1537	Fam26e	28.4501	-1.28238	0.559334	-2.29269	0.02187	0.21464
1538	Idh3g	525.479	0.687985	0.300115	2.29241	0.02188	0.21465
1539	Fbxo17	46.5406	-0.975191	0.425544	-2.29163	0.02193	0.21495
1540	Pcdhga11	44.7541	-2.14443	0.935968	-2.29114	0.02196	0.21509
1541	1110038B12Rik	172.063	0.893815	0.390245	2.2904	0.022	0.21537
1542	Ska3	54.9719	0.861861	0.376335	2.29014	0.02201	0.21537
1543	Hist1h2ab	142.675	1.34604	0.587837	2.28982	0.02203	0.21542
1544	Osgep	91.8681	0.646364	0.282666	2.28667	0.02221	0.21702
1545	Ybx3	1555.14	-0.55036	0.240698	-2.28651	0.02222	0.21702
1546	Ppp1r9a	72.5245	-1.19179	0.521469	-2.28544	0.02229	0.21749
1547	Tmem102	24.1656	-2.14388	0.938589	-2.28415	0.02236	0.21808
1548	Trip13	96.9594	1.10455	0.48374	2.28335	0.02241	0.21841
1549	4930430F08Rik	60.5577	1.06248	0.465448	2.2827	0.02245	0.21863
1550	Serac1	69.0543	-0.874662	0.383286	-2.28201	0.02249	0.21885
1551	Tmem43	876.298	0.878647	0.385061	2.28184	0.0225	0.21885
1552	Col8a2	351.81	-1.90644	0.83565	-2.28139	0.02253	0.21897
1553	Polr1e	69.5673	0.934922	0.409998	2.28031	0.02259	0.21937
1554	Ifit2	516.484	0.820086	0.359685	2.28001	0.02261	0.21937
1555	Fen1	305.522	0.684921	0.300411	2.27995	0.02261	0.21937
1556	Eif4ebp2	281.276	-0.828443	0.36351	-2.27901	0.02267	0.21969
1557	Mrps22	99.3644	0.750418	0.329291	2.27889	0.02267	0.21969
1558	Per1	400.951	-1.10356	0.484447	-2.27797	0.02273	0.21999
1559	Cntn2	7.72409	-2.52568	1.10878	-2.27789	0.02273	0.21999
1560	Nppb	9.78223	2.68294	1.17809	2.27736	0.02276	0.22015
1561	Mns1	21.1691	1.36026	0.597415	2.2769	0.02279	0.22026
1562	Rps6ka6	14.8078	3.28818	1.44428	2.27669	0.0228	0.22026
1563	Atp5b	6088.29	0.81399	0.357665	2.27584	0.02286	0.22058
1564	Alg8	73.4288	0.771427	0.338994	2.27564	0.02287	0.22058
1565	Zfp369	154.218	-0.8461	0.371937	-2.27484	0.02292	0.22077
1566	Lcor	117.88	-0.679737	0.29881	-2.27482	0.02292	0.22077
1567	Dnah1	5.57778	-3.47664	1.52875	-2.27418	0.02296	0.2208
1568	9630028I04Rik	6.60295	-2.31407	1.01759	-2.27408	0.02296	0.2208
1569	Axin1	350.353	-0.367515	0.161613	-2.27404	0.02296	0.2208
1570	Meis3	24.6645	-2.26824	0.998011	-2.27276	0.02304	0.22139
1571	Arl6ip1	820.567	0.881456	0.387919	2.27227	0.02307	0.22154
1572	Idua	64.1966	-0.959092	0.422278	-2.27123	0.02313	0.222
1573	Ggt7	9.36377	-2.3079	1.01641	-2.27063	0.02317	0.222
1574	Spp1	21209.4	0.934236	0.411456	2.27056	0.02317	0.222
1575	Bcl9	186.54	-0.99256	0.437155	-2.2705	0.02318	0.222
1576	Mir25	2.09012	-3.17708	1.3996	-2.27	0.02321	NA
1577	Erlin2	606.244	0.58494	0.257689	2.26995	0.02321	0.22218
1578	St6galnac6	271.984	-0.775721	0.341871	-2.26904	0.02327	0.22251
1579	Adam4	15.9269	-1.80803	0.796893	-2.26886	0.02328	0.22251
1580	Tmeff1	36.743	-1.99195	0.878035	-2.26865	0.02329	0.22251
1581	Tnfsf10	127.874	1.1897	0.524481	2.26834	0.02331	0.22255
1582	Itpkb	289.917	-0.923153	0.407074	-2.26778	0.02334	0.22262
1583	Ehd2	1001.85	-0.57914	0.255391	-2.26766	0.02335	0.22262
1584	Fam32a	605.871	0.464988	0.205069	2.26748	0.02336	0.22262
1585	Rbak	87.6549	-1.12793	0.49751	-2.26714	0.02338	0.22262
1586	Fam110a	66.2603	-1.05654	0.46609	-2.26682	0.0234	0.22262
1587	Snrpa1	242.989	0.481748	0.212546	2.26656	0.02342	0.22262
1588	Cry2	74.0703	-0.986803	0.435383	-2.26652	0.02342	0.22262
1589	Fhit	2.92047	-2.95604	1.3047	-2.26568	0.02347	0.22288
1590	Kctd10	1655.7	-0.875935	0.386625	-2.26559	0.02348	0.22288
1591	Rin2	2272.67	-0.617581	0.27263	-2.26527	0.0235	0.2229
1592	Dpy19l3	73.943	1.34774	0.595216	2.26429	0.02356	0.2229
1593	C3	998.536	-1.47498	0.651417	-2.26426	0.02356	0.2229
1594	Per3	179.459	-1.32606	0.585657	-2.26423	0.02356	0.2229
1595	Nol4l	139.07	-1.07508	0.474851	-2.26403	0.02357	0.2229
1596	Raly	1175.34	0.529093	0.233717	2.26382	0.02359	0.2229
1597	Qser1	613.472	-0.707292	0.31244	-2.26376	0.02359	0.2229
1598	Lpin1	191.73	-0.718064	0.317219	-2.26362	0.0236	0.2229
1599	Mtss1l	360.827	-1.50328	0.664494	-2.26229	0.02368	0.22354
1600	Pold2	153.205	0.639159	0.282559	2.26203	0.0237	0.22355
1601	Kctd4	12.7412	2.66706	1.17928	2.2616	0.02372	0.22366
1602	Bdh2	49.7689	-1.71904	0.760191	-2.26132	0.02374	0.22368
1603	Btg2	157.841	-1.09838	0.485838	-2.26079	0.02377	0.22385
1604	Rbms2	603.476	-0.851923	0.376913	-2.26027	0.0238	0.22401
1605	Tbc1d22b	85.2859	-0.88523	0.391725	-2.25982	0.02383	0.22406
1606	Ak6	157.122	0.895832	0.396461	2.25957	0.02385	0.22406
1607	Ltv1	188.055	0.597054	0.264245	2.25947	0.02385	0.22406
1608	Unc13b	65.8608	-0.953558	0.422146	-2.25883	0.02389	0.22428
1609	Ticam1	73.8904	-1.03172	0.456803	-2.25856	0.02391	0.22428
1610	Ncoa1	348.439	-0.708696	0.313838	-2.25816	0.02394	0.22428
1611	Zbtb12	57.538	1.07996	0.478343	2.25771	0.02396	0.22428
1612	Snx30	338.877	-0.767183	0.339815	-2.25765	0.02397	0.22428
1613	Chrm3	56.7162	-1.84717	0.818182	-2.25765	0.02397	0.22428
1614	Esd	630.852	0.953418	0.422505	2.25658	0.02403	0.22477
1615	Rbfox1	14.2464	-3.12791	1.38689	-2.25535	0.02411	0.22535
1616	Fam65a	292.667	-0.937365	0.415881	-2.25392	0.0242	0.22583
1617	Uox	17.6453	1.83301	0.813267	2.25388	0.0242	0.22583
1618	Tapbpl	124.618	0.605301	0.268568	2.25381	0.02421	0.22583
1619	Olfml2b	400.355	-1.40911	0.62541	-2.25309	0.02425	0.22604
1620	4430402I18Rik	6.70066	-3.36105	1.4921	-2.25256	0.02429	0.22604
1621	Thumpd3	259.339	0.471711	0.209414	2.25253	0.02429	0.22604
1622	H6pd	428.647	-0.60172	0.267152	-2.25235	0.0243	0.22604
1623	Ifit3	228.461	1.34791	0.598514	2.2521	0.02432	0.22604
1624	Ccdc155	2.98626	-4.44431	1.97348	-2.25202	0.02432	0.22604
1625	Nedd8	448.325	0.570274	0.25338	2.25067	0.02441	0.22665
1626	Tet3	774.239	-1.09211	0.485271	-2.25052	0.02442	0.22665
1627	Itpripl2	1741.73	-0.59306	0.263553	-2.25025	0.02443	0.22666
1628	Obfc1	177.107	0.642091	0.285383	2.24993	0.02445	0.22672
1629	Zcchc9	177.488	0.517188	0.229898	2.24964	0.02447	0.22675
1630	Zfp612	10.1165	-2.58171	1.14796	-2.24896	0.02452	0.22698
1631	Pcsk4	5.65226	-2.35696	1.04811	-2.24876	0.02453	0.22698
1632	Creb3l2	484.425	-1.03848	0.461902	-2.24827	0.02456	0.22704
1633	D930016D06Rik	72.5226	-0.774475	0.344508	-2.24806	0.02457	0.22704
1634	Pdgfc	481.252	-0.91249	0.405945	-2.24782	0.02459	0.22704
1635	Fpr2	10.7555	2.55078	1.1349	2.24759	0.0246	0.22704
1636	Zfand3	491.747	-0.504207	0.224344	-2.24748	0.02461	0.22704
1637	Lrrc71	3.92375	-2.63381	1.17202	-2.24723	0.02463	0.22705
1638	Proser1	104.252	-0.999333	0.445011	-2.24564	0.02473	0.22779
1639	Suv420h1	575.544	-0.350108	0.155942	-2.24512	0.02476	0.22779
1640	Fam131a	30.9962	-1.11638	0.497253	-2.2451	0.02476	0.22779
1641	Pa2g4	1073.13	0.813556	0.362407	2.24487	0.02478	0.22779
1642	Mpi	129.146	0.536122	0.238836	2.24473	0.02479	0.22779
1643	Carkd	263.283	0.786071	0.350238	2.24439	0.02481	0.22779
1644	Tmem134	436.076	-0.7433	0.331215	-2.24416	0.02482	0.22779
1645	Sdc4	2149.85	0.805428	0.358912	2.24408	0.02483	0.22779
1646	Smim15	494.398	0.832685	0.371239	2.24299	0.0249	0.22792
1647	Trim23	160.395	0.911328	0.406308	2.24295	0.0249	0.22792
1648	Elf3	30.2899	-2.58373	1.15202	-2.24277	0.02491	0.22792
1649	Arrdc2	50.9114	-0.761333	0.339482	-2.24263	0.02492	0.22792
1650	Adam9	1445.61	0.860191	0.383579	2.24254	0.02493	0.22792
1651	Slmo1	11.6723	-1.78413	0.795677	-2.24228	0.02494	0.22792
1652	Tspan33	17.7824	-1.85472	0.827179	-2.24223	0.02495	0.22792
1653	Usp5	1064.86	0.395696	0.176536	2.24145	0.025	0.22814
1654	Nfatc1	354.452	-1.06726	0.476221	-2.2411	0.02502	0.22814
1655	Ucp3	3.5297	-2.46823	1.10153	-2.24073	0.02504	0.22814
1656	Plcxd3	4.85873	-5.03656	2.24779	-2.24067	0.02505	0.22814
1657	Crlf1	35.8422	1.49543	0.66741	2.24064	0.02505	0.22814
1658	Spc24	121.769	0.973296	0.434422	2.24044	0.02506	0.22814
1659	Rgs3	112.637	-0.92975	0.41504	-2.24014	0.02508	0.22818
1660	Ccnd3	393.441	-0.574819	0.25671	-2.23918	0.02514	0.22861
1661	Scin	58.3673	1.23286	0.550657	2.23889	0.02516	0.22864
1662	Gt(ROSA)26Sor	70.5534	0.946953	0.423045	2.23842	0.02519	0.22878
1663	Acot9	375.993	0.84241	0.376517	2.23737	0.02526	0.22926
1664	Mtf1	194.78	-0.924973	0.413476	-2.23707	0.02528	0.22931
1665	Atp6v1g1	617.263	-0.577428	0.258163	-2.23668	0.02531	0.2294
1666	Rasal1	16.7715	-2.50484	1.12026	-2.23594	0.02536	0.2297
1667	Nsmf	308.6	-0.958483	0.429031	-2.23406	0.02548	0.23067
1668	Bag2	88.3415	0.762926	0.341671	2.23293	0.02555	0.23121
1669	Atxn1l	650.154	-0.637949	0.285874	-2.23157	0.02564	0.23176
1670	1810011H11Rik	79.5847	1.13621	0.50916	2.23154	0.02565	0.23176
1671	Optn	135.087	-1.11084	0.497939	-2.23088	0.02569	0.23193
1672	Tmem117	69.0216	1.60092	0.717645	2.2308	0.02569	0.23193
1673	S100a16	741.405	0.62129	0.278576	2.23024	0.02573	0.23204
1674	Eid2b	24.2217	-1.13677	0.509751	-2.23005	0.02574	0.23204
1675	Suv39h2	43.927	1.17595	0.527401	2.22971	0.02577	0.23204
1676	Tenm3	78.3308	-1.99868	0.896397	-2.22969	0.02577	0.23204
1677	Bik	26.5221	-0.911672	0.40897	-2.22919	0.0258	0.23217
1678	Ap2a1	471.506	-0.755968	0.339152	-2.229	0.02581	0.23217
1679	Tmem180	38.2313	-1.98337	0.890012	-2.22847	0.02585	0.23226
1680	Ctdnep1	399.607	-0.706714	0.317142	-2.22838	0.02586	0.23226
1681	Trim30a	694.886	0.764604	0.343169	2.22807	0.02588	0.23227
1682	Fignl2	22.5434	-1.19371	0.535854	-2.22768	0.0259	0.23227
1683	Ift57	138.666	0.520038	0.233473	2.2274	0.02592	0.23227
1684	Nit2	114.88	1.02231	0.458973	2.22738	0.02592	0.23227
1685	Klrb1c	12.1502	1.80929	0.812358	2.22721	0.02593	0.23227
1686	Cipc	211.988	-0.647069	0.290694	-2.22595	0.02602	0.23289
1687	Dact3	57.0936	-1.55676	0.699691	-2.22493	0.02609	0.23336
1688	Rapgef4	67.8156	-0.939809	0.422542	-2.22418	0.02614	0.23367
1689	Nip7	240.896	0.714417	0.321296	2.22355	0.02618	0.23381
1690	3110062M04Rik	46.19	-1.35677	0.610196	-2.2235	0.02618	0.23381
1691	Scarna10	1023.7	1.35733	0.610663	2.22271	0.02624	0.23414
1692	Veph1	6.3049	-2.2514	1.01306	-2.22239	0.02626	0.2342
1693	Hpcal4	4.52634	-4.2679	1.92069	-2.22207	0.02628	0.23425
1694	Synpo	1019.89	-0.670539	0.301825	-2.22162	0.02631	0.23438
1695	Itpa	123.592	0.786399	0.354162	2.22045	0.02639	0.23457
1696	Mamdc4	20.8439	-1.85745	0.836666	-2.22007	0.02641	0.23457
1697	Hnrnpab	2639.33	0.40452	0.182216	2.22	0.02642	0.23457
1698	Fbxl20	443.212	-0.727564	0.327747	-2.2199	0.02643	0.23457
1699	Crtc1	92.6692	-1.18728	0.534851	-2.21983	0.02643	0.23457
1700	Glyr1	826.973	0.371171	0.167209	2.2198	0.02643	0.23457
1701	Magix	3.22563	-2.36311	1.06479	-2.21933	0.02646	0.23457
1702	Ccser1	40.5891	-1.31606	0.593014	-2.21928	0.02647	0.23457
1703	Mastl	200.238	0.970174	0.437166	2.21923	0.02647	0.23457
1704	Nlgn3	3.6113	-3.00182	1.35312	-2.21843	0.02653	0.23475
1705	Ssh1	210.106	-1.12492	0.507125	-2.21823	0.02654	0.23475
1706	Smim1	28.3592	-1.33704	0.602808	-2.21801	0.02655	0.23475
1707	Dnajc27	61.6061	-0.920058	0.414815	-2.218	0.02656	0.23475
1708	Neurl1a	82.9008	-1.01683	0.458485	-2.2178	0.02657	0.23475
1709	Ngfr	20.1159	-3.02995	1.36683	-2.21676	0.02664	0.23521
1710	2010111I01Rik	1064.41	-0.610236	0.275307	-2.21657	0.02665	0.23521
1711	Mrps18c	131.508	0.766307	0.34579	2.2161	0.02668	0.23532
1712	Uchl3	87.2441	0.638482	0.288158	2.21573	0.02671	0.23532
1713	Atg9a	204.174	-0.781192	0.352589	-2.21559	0.02672	0.23532
1714	Gm20219	12.9404	-2.5448	1.14875	-2.21528	0.02674	0.23532
1715	Pilra	118.62	1.17475	0.530379	2.21493	0.02677	0.23532
1716	Asxl2	703.324	-0.334251	0.150938	-2.21449	0.02679	0.23532
1717	Plekhm3	252.991	-0.764949	0.345438	-2.21443	0.0268	0.23532
1718	Pstpip2	86.1039	-1.04493	0.47189	-2.21434	0.02681	0.23532
1719	Mrps16	194.45	0.612266	0.276503	2.21432	0.02681	0.23532
1720	Rnaseh2a	171.2	0.637239	0.287835	2.21391	0.02684	0.23532
1721	Nsl1	90.625	0.699551	0.315991	2.21384	0.02684	0.23532
1722	Lcn2	1329.03	-1.5338	0.692878	-2.21366	0.02685	0.23532
1723	Pdss1	56.0112	1.07894	0.48763	2.21261	0.02692	0.23581
1724	Irgm2	247.922	0.992999	0.448943	2.21186	0.02698	0.23613
1725	Bcas2	224.778	0.42918	0.194077	2.21139	0.02701	0.23619
1726	Fbxl17	420.613	-0.60079	0.27169	-2.21131	0.02701	0.23619
1727	Pcdhgb4	43.9543	-1.66298	0.752318	-2.21047	0.02707	0.23656
1728	Dapl1	4.50039	-5.8502	2.64696	-2.21016	0.02709	0.23661
1729	Aqp9	33.4433	-2.6604	1.20393	-2.20977	0.02712	0.23663
1730	Cd209a	14.4961	-2.20094	0.996564	-2.20852	0.02721	0.23663
1731	Fam3c	1364.22	-1.26685	0.573631	-2.20847	0.02721	0.23663
1732	Nlrp10	23.8382	-1.73146	0.784124	-2.20814	0.02723	0.23663
1733	Aqp1	1693.99	1.064	0.481887	2.20799	0.02724	0.23663
1734	Mlxip	551.111	-0.771657	0.349487	-2.20797	0.02725	0.23663
1735	Phxr4	13.0762	-2.0312	0.92002	-2.20778	0.02726	0.23663
1736	Tomm70a	913.153	0.773107	0.350216	2.20751	0.02728	0.23663
1737	1110004E09Rik	98.9296	0.910748	0.412583	2.20743	0.02728	0.23663
1738	Tdo2	6.13255	-5.71784	2.5907	-2.20706	0.02731	0.23663
1739	Cdh15	68.6026	-2.14514	0.972032	-2.20686	0.02732	0.23663
1740	Exo1	101.752	0.91498	0.414608	2.20686	0.02732	0.23663
1741	Bmx	9.15535	-2.86374	1.29768	-2.20683	0.02733	0.23663
1742	Nuak2	163.144	-0.918316	0.416166	-2.20661	0.02734	0.23663
1743	Vgll4	245.339	-0.483766	0.219243	-2.20653	0.02735	0.23663
1744	2900026A02Rik	469.254	-0.990473	0.448885	-2.20652	0.02735	0.23663
1745	Prpsap2	63.9985	0.824829	0.373892	2.20606	0.02738	0.23664
1746	Elavl4	6.19155	-4.39141	1.99063	-2.20604	0.02738	0.23664
1747	Zwilch	148.006	0.625379	0.283567	2.2054	0.02743	0.23683
1748	2610524H06Rik	44.1399	0.870964	0.394946	2.20527	0.02743	0.23683
1749	Gm38403	1.68881	-4.24495	1.92607	-2.20395	0.02753	NA
1750	Kif18a	126.187	0.777879	0.352984	2.20373	0.02754	0.23754
1751	Grip2	2.29995	-4.17152	1.893	-2.20366	0.02755	0.23754
1752	Galnt7	557.189	0.646473	0.293393	2.20344	0.02756	0.23754
1753	Glipr1	407.652	1.36968	0.621681	2.20319	0.02758	0.23755
1754	Foxj3	277.653	-0.728453	0.330834	-2.20187	0.02767	0.23822
1755	Orm1	4.35539	-3.32437	1.51027	-2.20117	0.02772	0.23851
1756	Ube2l6	167.258	0.770984	0.350328	2.20075	0.02775	0.23863
1757	Fam167a	138.759	-1.28648	0.584681	-2.20031	0.02778	0.23876
1758	Gm17455	2.16367	-3.6559	1.66173	-2.20005	0.0278	0.23878
1759	Serpine2	787.129	-0.915293	0.416201	-2.19916	0.02787	0.23919
1760	Pik3r1	1357.76	-0.501928	0.228462	-2.19699	0.02802	0.24032
1761	Ttll10	7.18229	-3.32474	1.51341	-2.19686	0.02803	0.24032
1762	Apol7c	4.8082	-2.59252	1.18039	-2.19632	0.02807	0.24051
1763	Fcrl5	6.52497	-3.31852	1.51116	-2.19601	0.02809	0.24051
1764	Bend3	110.947	-0.65991	0.30055	-2.19567	0.02812	0.24051
1765	Prrg2	53.7526	-0.811742	0.369744	-2.19542	0.02813	0.24051
1766	Tex30	87.7863	1.21697	0.554358	2.19527	0.02814	0.24051
1767	Kel	5.77904	-7.0923	3.23082	-2.1952	0.02815	0.24051
1768	Tacr1	29.8945	-1.23542	0.563009	-2.19431	0.02821	0.24092
1769	Ngdn	174.37	0.538502	0.245491	2.19357	0.02827	0.24115
1770	Egr2	118.901	-1.40563	0.640834	-2.19344	0.02828	0.24115
1771	Zfp618	7.57972	-2.3482	1.07064	-2.19327	0.02829	0.24115
1772	Nphs2	5.71408	3.7697	1.719	2.19296	0.02831	0.24121
1773	Zc3h3	11.6701	-1.59678	0.728253	-2.19262	0.02834	0.24125
1774	Atp6v0d1	472.544	-0.587276	0.267922	-2.19197	0.02838	0.24125
1775	Ppm1g	636.191	0.628514	0.286738	2.19195	0.02838	0.24125
1776	Wfikkn2	2.39517	-3.16604	1.44443	-2.19189	0.02839	0.24125
1777	Mcpt4	50.0674	2.57415	1.17445	2.19178	0.0284	0.24125
1778	Lypd3	69.6439	-3.07242	1.40215	-2.19123	0.02844	0.24145
1779	Ptprt	6.60748	-3.30643	1.50956	-2.19032	0.0285	0.24158
1780	Tenm4	670.215	1.16393	0.531409	2.19027	0.0285	0.24158
1781	Uhmk1	333.77	-0.973157	0.444337	-2.19013	0.02851	0.24158
1782	Erc2	26.9578	3.0793	1.40602	2.19009	0.02852	0.24158
1783	4921506M07Rik	3.69983	-5.11299	2.33487	-2.18984	0.02854	0.24158
1784	Gpd2	513.094	0.815409	0.372404	2.18958	0.02855	0.24158
1785	Mir7227	1.28229	-4.5541	2.07996	-2.18952	0.02856	NA
1786	Gtf2a1	441.439	-0.539207	0.246273	-2.18947	0.02856	0.24158
1787	Phex	31.9734	1.68357	0.769105	2.189	0.0286	0.24173
1788	Pvr	251.76	-0.601242	0.274773	-2.18814	0.02866	0.24203
1789	Prlr	227.414	-2.0411	0.932829	-2.18807	0.02866	0.24203
1790	Zbtb37	97.8086	-0.754555	0.345149	-2.18617	0.0288	0.24283
1791	Trpm5	4.83074	-4.65362	2.12876	-2.18607	0.02881	0.24283
1792	Btf3	401.734	0.569424	0.260487	2.186	0.02882	0.24283
1793	Tmtc3	424.641	0.954191	0.436523	2.18589	0.02882	0.24283
1794	Pcdhgb1	25.2605	-1.43445	0.656332	-2.18556	0.02885	0.2429
1795	Pear1	55.506	-1.28244	0.586896	-2.18513	0.02888	0.24293
1796	Glyat	4.45929	-5.84634	2.67578	-2.18491	0.0289	0.24293
1797	Oip5	48.0493	1.21096	0.554257	2.18484	0.0289	0.24293
1798	Clca3a2	420.829	-1.98498	0.908679	-2.18447	0.02893	0.24301
1799	Masp1	143.05	1.50602	0.689512	2.18418	0.02895	0.24301
1800	Gm10584	6.23365	-4.66088	2.13427	-2.18383	0.02898	0.24301
1801	Grk6	820.156	0.56493	0.258712	2.18362	0.02899	0.24301
1802	Fcgr1	425.27	1.07123	0.490577	2.18361	0.02899	0.24301
1803	Anxa2	5813.6	0.668832	0.30635	2.18323	0.02902	0.24311
1804	Bcat1	84.0658	-1.48215	0.679141	-2.18238	0.02908	0.2435
1805	Naip2	189.845	0.928706	0.425738	2.1814	0.02915	0.24397
1806	Hp	236.247	-1.87258	0.858851	-2.18033	0.02923	0.24428
1807	Zfp664	766.608	-0.666268	0.305604	-2.18017	0.02925	0.24428
1808	Zzz3	871.037	-0.610217	0.279914	-2.18001	0.02926	0.24428
1809	Tcf7	53.0904	-1.26306	0.579432	-2.17982	0.02927	0.24428
1810	Gen1	73.1167	0.924593	0.424168	2.17978	0.02927	0.24428
1811	Ddias	102.135	1.31009	0.601074	2.17959	0.02929	0.24428
1812	Ccne2	140.679	1.08647	0.498674	2.17873	0.02935	0.24458
1813	Epcam	1118.17	-2.04147	0.937119	-2.17845	0.02937	0.24458
1814	Trpa1	8.63906	3.42048	1.57026	2.17828	0.02938	0.24458
1815	D19Bwg1357e	640.686	0.605578	0.278025	2.17814	0.0294	0.24458
1816	Cep55	294.648	0.798162	0.366465	2.178	0.02941	0.24458
1817	Rbbp7	1121.25	0.696633	0.319934	2.17742	0.02945	0.24475
1818	Klra2	73.018	2.04628	0.939824	2.1773	0.02946	0.24475
1819	Frmd7	1.67576	-3.93163	1.806	-2.17698	0.02948	NA
1820	Zdhhc20	514.086	1.07271	0.492874	2.17643	0.02952	0.2451
1821	Cgref1	25.7751	-1.45421	0.668265	-2.17609	0.02955	0.2451
1822	Capsl	5.17219	-2.41211	1.10846	-2.17608	0.02955	0.2451
1823	Orc6	187.073	0.680521	0.3128	2.17558	0.02959	0.24527
1824	Spcs1	349.101	0.769735	0.353854	2.17529	0.02961	0.24532
1825	Tas2r135	3.89385	-3.42788	1.57659	-2.17424	0.02969	0.24584
1826	Atf5	366.44	-1.60454	0.738652	-2.17225	0.02984	0.24679
1827	Zfp629	185.457	-0.669471	0.3082	-2.1722	0.02984	0.24679
1828	Lmna	5628.61	0.611755	0.281649	2.17204	0.02985	0.24679
1829	Ngly1	311.413	0.425228	0.195867	2.171	0.02993	0.24729
1830	Catsper4	7.4895	-3.87166	1.7835	-2.17082	0.02995	0.24729
1831	Smc4	1240.03	0.507253	0.233701	2.17052	0.02997	0.24734
1832	Hist1h3b	253.204	0.927516	0.427372	2.17028	0.02999	0.24735
1833	Prss35	28.8197	-2.44838	1.12867	-2.16926	0.03006	0.24786
1834	Vwa5a	1138.6	0.601727	0.277517	2.16826	0.03014	0.24835
1835	Gab1	305.081	-0.520805	0.240288	-2.16742	0.0302	0.24873
1836	Fabp5	72.0619	-0.892179	0.411706	-2.16703	0.03023	0.2488
1837	Krt6a	3.94708	-3.5236	1.62628	-2.16666	0.03026	0.2488
1838	Thoc7	319.542	0.740705	0.341872	2.16661	0.03026	0.2488
1839	Hs6st1	173.995	-1.01208	0.467159	-2.16646	0.03028	0.2488
1840	Cers3	27.4756	-2.64231	1.21993	-2.16594	0.03032	0.24898
1841	Pcdhb19	60.9749	-0.833394	0.384833	-2.1656	0.03034	0.24901
1842	Fancd2	101.612	0.701182	0.323802	2.16547	0.03035	0.24901
1843	Ctdspl	230.24	-0.625609	0.288939	-2.1652	0.03037	0.24904
1844	Pdcd10	106.224	0.908905	0.419821	2.16498	0.03039	0.24904
1845	Pigp	46.2604	1.05458	0.487158	2.16477	0.03041	0.24904
1846	5730559C18Rik	188.955	-1.11404	0.514798	-2.16404	0.03046	0.24924
1847	Lifr	458.167	-0.633019	0.292521	-2.16401	0.03046	0.24924
1848	Vegfb	47.4649	-1.2958	0.598852	-2.16381	0.03048	0.24924
1849	Sh3pxd2a	3224.03	-1.14384	0.528746	-2.1633	0.03052	0.24931
1850	Rpp30	68.6702	0.971041	0.448884	2.16323	0.03052	0.24931
1851	Nop16	168.292	0.68267	0.315634	2.16285	0.03055	0.24931
1852	Polr2f	289.272	0.693245	0.320558	2.16262	0.03057	0.24931
1853	Ran	661.707	0.49298	0.227955	2.16262	0.03057	0.24931
1854	Rtn4	2341.61	0.678799	0.314204	2.16038	0.03074	0.25047
1855	Rfc4	114.046	0.86	0.398112	2.1602	0.03076	0.25047
1856	Bnc2	424.549	-1.27264	0.589181	-2.16001	0.03077	0.25047
1857	Ssb	999.839	0.500163	0.231568	2.1599	0.03078	0.25047
1858	Thpo	1.27529	-4.80874	2.22684	-2.15944	0.03082	NA
1859	Adsl	367.451	0.525352	0.243295	2.15932	0.03083	0.2507
1860	Tmem14c	365.992	0.624081	0.289086	2.15881	0.03086	0.25086
1861	Cys1	2.45745	-2.88889	1.33829	-2.15864	0.03088	0.25086
1862	Gtf3c6	173.107	0.505531	0.234349	2.15717	0.03099	0.25162
1863	Mcm7	560.476	0.709989	0.329194	2.15675	0.03103	0.25162
1864	C030006K11Rik	65.5506	-0.779502	0.361453	-2.15658	0.03104	0.25162
1865	Utp20	814.733	0.603817	0.280004	2.15646	0.03105	0.25162
1866	Acsbg1	153.005	1.01519	0.470787	2.15637	0.03106	0.25162
1867	Arl8a	259.196	-0.859895	0.398873	-2.15581	0.0311	0.25184
1868	Cdca8	184.093	0.501428	0.232715	2.15469	0.03119	0.25241
1869	Oit3	10.8884	-1.79191	0.831836	-2.15416	0.03123	0.25242
1870	Glrp1	10.606	2.16796	1.00641	2.15416	0.03123	0.25242
1871	Ssrp1	962.247	0.369467	0.171524	2.15403	0.03124	0.25242
1872	Btbd11	129.473	1.78241	0.827575	2.15378	0.03126	0.25244
1873	Tex15	8.75392	-2.3381	1.08615	-2.15265	0.03135	0.25289
1874	Rxfp3	18.5601	-2.22682	1.03447	-2.15262	0.03135	0.25289
1875	Eya3	307.499	-0.706374	0.328183	-2.15238	0.03137	0.25289
1876	Oas1a	156.127	0.959231	0.445737	2.15201	0.0314	0.25289
1877	Rad54l2	529.446	-0.544438	0.25299	-2.15201	0.0314	0.25289
1878	Mcm4	620.476	0.828163	0.384895	2.15166	0.03142	0.25297
1879	2810417H13Rik	173.262	0.652196	0.303193	2.1511	0.03147	0.25299
1880	C1qtnf3	197.134	-1.68862	0.785017	-2.15106	0.03147	0.25299
1881	Myof	4814.06	0.643954	0.299388	2.1509	0.03148	0.25299
1882	Gm29766	46.2191	-1.08029	0.50228	-2.15078	0.03149	0.25299
1883	Brsk1	38.2754	-1.24288	0.578083	-2.15001	0.03155	0.25335
1884	Myl6	1209.79	0.566296	0.263597	2.14834	0.03169	0.25417
1885	Irf8	498.098	0.703976	0.327706	2.1482	0.0317	0.25417
1886	Ebna1bp2	385.181	0.5849	0.27231	2.14792	0.03172	0.25417
1887	Dtymk	247.099	0.448833	0.20898	2.14773	0.03173	0.25417
1888	Clvs2	4.59108	-6.62125	3.08302	-2.14765	0.03174	0.25417
1889	Pcmt1	313.169	0.613088	0.285563	2.14694	0.0318	0.25433
1890	Lgals1	14089.1	0.796251	0.370906	2.14677	0.03181	0.25433
1891	Rbmx2	50.5976	0.720498	0.33565	2.14658	0.03183	0.25433
1892	Stard4	168.622	-0.788057	0.367135	-2.1465	0.03183	0.25433
1893	Pif1	92.5337	0.880005	0.410033	2.14618	0.03186	0.25433
1894	Cidea	6.51152	-4.00935	1.86818	-2.14613	0.03186	0.25433
1895	Gprc5c	133.455	-1.43459	0.66855	-2.14583	0.03189	0.25438
1896	Rbp2	6.33312	2.77475	1.2935	2.14515	0.03194	0.25468
1897	Sulf1	315.103	-1.26134	0.588074	-2.14487	0.03196	0.25473
1898	Man1b1	541.548	-0.424573	0.197997	-2.14435	0.03201	0.25479
1899	Dedd2	101.41	-0.967749	0.451302	-2.14435	0.03201	0.25479
1900	Phc1	151.008	-0.673123	0.314309	-2.1416	0.03223	0.25641
1901	Smap2	332.611	-0.612321	0.286028	-2.14077	0.03229	0.25673
1902	9330188P03Rik	15.1111	-1.49667	0.699215	-2.1405	0.03231	0.25673
1903	Pth1r	12.542	-1.48099	0.691905	-2.14046	0.03232	0.25673
1904	Zfp949	213.821	-1.2068	0.564016	-2.13966	0.03238	0.25701
1905	Cyth3	652.794	-0.618263	0.288988	-2.1394	0.0324	0.25701
1906	Tnrc6c	533.432	-0.716706	0.335006	-2.13939	0.0324	0.25701
1907	Hdac2	693.9	0.512518	0.239656	2.13855	0.03247	0.25741
1908	Lrrtm3	4.63003	-6.76056	3.1619	-2.13814	0.03251	0.25755
1909	Fam107a	2.80054	-2.88888	1.35137	-2.13774	0.03254	0.25759
1910	Slc19a3	3.13992	-5.58289	2.61174	-2.13762	0.03255	0.25759
1911	Tlr3	225.774	0.978665	0.457869	2.13743	0.03256	0.25759
1912	Nlgn2	247.359	-1.21906	0.570667	-2.13621	0.03266	0.25824
1913	Gpt2	192.242	-0.792173	0.370924	-2.13568	0.03271	0.25845
1914	Zbtb4	629.077	-0.70255	0.329007	-2.13536	0.03273	0.25852
1915	Uggt1	1828.71	0.592467	0.277575	2.13444	0.03281	0.25898
1916	Prrg4	238.444	1.11322	0.521666	2.13396	0.03285	0.25915
1917	Trafd1	556.903	0.56647	0.26554	2.13328	0.0329	0.25942
1918	Rftn2	52.8582	-0.83642	0.39211	-2.13312	0.03291	0.25942
1919	Rpl9	21.4543	-1.14276	0.535798	-2.13281	0.03294	0.25944
1920	Haus1	114.719	0.75989	0.35631	2.13267	0.03295	0.25944
1921	Col9a1	371.876	-2.11008	0.989551	-2.13236	0.03298	0.25951
1922	Atp6v0a1	488.314	-1.14203	0.535657	-2.13202	0.03301	0.25953
1923	Fam101a	28.433	-1.0428	0.489143	-2.1319	0.03302	0.25953
1924	1810019D21Rik	11.0898	-2.14398	1.00628	-2.13059	0.03312	0.26024
1925	Rgs20	25.2227	1.89543	0.889721	2.13036	0.03314	0.26025
1926	Top1mt	33.5933	-1.03327	0.48511	-2.12998	0.03317	0.26036
1927	Cenpn	84.471	0.620916	0.291543	2.12976	0.03319	0.26037
1928	Mgat1	442.19	-0.55832	0.26223	-2.12913	0.03324	0.26054
1929	Zbtb40	195.001	-0.794227	0.373037	-2.12908	0.03325	0.26054
1930	Nt5e	2275.19	1.28015	0.601394	2.12863	0.03328	0.2607
1931	Melk	136.164	0.958217	0.450235	2.12826	0.03332	0.26074
1932	Nupr1	1347.23	-0.544111	0.255715	-2.1278	0.03335	0.26074
1933	Cdk15	10.3682	-2.7651	1.29971	-2.12747	0.03338	0.26074
1934	Atp10b	7.90498	-2.8626	1.34558	-2.12741	0.03339	0.26074
1935	Lin52	19.9161	-1.08201	0.508635	-2.12729	0.0334	0.26074
1936	Ints6	215.026	0.458092	0.215358	2.12712	0.03341	0.26074
1937	A330074K22Rik	21.7442	-2.02684	0.952969	-2.12687	0.03343	0.26074
1938	Psmc6	660.171	0.777533	0.365589	2.1268	0.03344	0.26074
1939	Myo10	2101.22	-0.895521	0.421089	-2.12668	0.03345	0.26074
1940	Ak5	46.3947	-1.58911	0.747475	-2.12597	0.03351	0.26093
1941	Erlin1	321.422	0.590124	0.277591	2.12587	0.03351	0.26093
1942	Smarcd1	176.665	-1.02341	0.48143	-2.12577	0.03352	0.26093
1943	Porcn	59.9635	-1.0569	0.497642	-2.12381	0.03369	0.26207
1944	Asf1b	126.854	0.728587	0.34312	2.12342	0.03372	0.26219
1945	Hivep2	925.183	-0.537364	0.253101	-2.12312	0.03374	0.26224
1946	Als2cl	93.193	-1.32511	0.624302	-2.12254	0.03379	0.26248
1947	Foxq1	41.5795	-1.74894	0.824381	-2.12152	0.03388	0.26294
1948	Tns4	487.84	1.22456	0.577401	2.12082	0.03394	0.26294
1949	Pigr	3.10407	-3.19243	1.50546	-2.12057	0.03396	0.26294
1950	Dyrk2	183.21	-0.694606	0.327563	-2.12053	0.03396	0.26294
1951	Cnpy2	409.306	0.511644	0.241311	2.12027	0.03398	0.26294
1952	Abtb1	137.564	-0.821781	0.38759	-2.12023	0.03399	0.26294
1953	Ncapg	322.402	0.984304	0.464272	2.1201	0.034	0.26294
1954	Zfp879	5.51203	-2.95464	1.39366	-2.12006	0.034	0.26294
1955	Foxi1	6.09877	-2.7402	1.29279	-2.1196	0.03404	0.26294
1956	Atp2c2	7.21086	-2.2989	1.08468	-2.11942	0.03406	0.26294
1957	Snrpe	187.525	0.830073	0.391652	2.11941	0.03406	0.26294
1958	Cd151	1206.98	0.887769	0.418888	2.11935	0.03406	0.26294
1959	Rrp9	191.592	0.779839	0.368083	2.11865	0.03412	0.26325
1960	Cdkn2aipnl	334.106	0.67535	0.318794	2.11846	0.03414	0.26325
1961	C1qtnf2	16.9494	-1.50136	0.709096	-2.11728	0.03424	0.26369
1962	Pced1a	96.4604	-0.707031	0.333948	-2.11719	0.03424	0.26369
1963	Gorasp1	129.951	-0.607683	0.287046	-2.11702	0.03426	0.26369
1964	Chp2	15.1387	-1.87623	0.886282	-2.11697	0.03426	0.26369
1965	Prkag2	113.856	-0.743878	0.351432	-2.11671	0.03428	0.26372
1966	Tmcc1	260.496	-0.436739	0.20639	-2.11609	0.03434	0.26383
1967	Ctdsp2	1274.85	-0.546375	0.258202	-2.11607	0.03434	0.26383
1968	4930526I15Rik	12.8463	-1.46729	0.693456	-2.11592	0.03435	0.26383
1969	Txn1	1050.48	0.779581	0.368543	2.11531	0.0344	0.26404
1970	Atp6v0b	413.972	-0.59509	0.281369	-2.11498	0.03443	0.26404
1971	Jmy	556.47	-0.635466	0.300486	-2.11479	0.03445	0.26404
1972	Gng2	496.515	0.893385	0.422449	2.11477	0.03445	0.26404
1973	6430531B16Rik	1.65856	-5.06791	2.39677	-2.11448	0.03447	NA
1974	Dap3	313.755	0.443857	0.209947	2.11414	0.0345	0.26432
1975	Gpn3	119.281	0.613883	0.290524	2.11302	0.0346	0.26492
1976	Kcnj10	67.8603	1.29221	0.611603	2.11282	0.03462	0.26492
1977	Bend5	28.6828	-1.51196	0.715844	-2.11214	0.03467	0.26523
1978	Pou4f1	4.8423	-2.98123	1.41212	-2.11117	0.03476	0.26561
1979	Ranbp17	18.5676	-1.81265	0.858611	-2.11114	0.03476	0.26561
1980	Il18r1	266.351	-1.17269	0.555802	-2.10991	0.03487	0.26624
1981	Cables2	85.0446	-0.684707	0.32454	-2.10978	0.03488	0.26624
1982	Ptpn11	1912.89	-0.678361	0.321653	-2.10898	0.03495	0.26657
1983	Rmdn2	50.6994	-0.935542	0.443623	-2.10887	0.03496	0.26657
1984	Prox1	14.8031	-2.08993	0.991312	-2.10825	0.03501	0.26661
1985	Acsl5	1268.57	0.659377	0.312781	2.10811	0.03502	0.26661
1986	Metap1	391.485	0.866866	0.411217	2.10805	0.03503	0.26661
1987	Hnrnpll	436.939	0.457574	0.217067	2.10799	0.03503	0.26661
1988	Mtmr7	19.615	-2.02119	0.959348	-2.10684	0.03513	0.26711
1989	Hid1	91.6904	-1.44851	0.687538	-2.10681	0.03513	0.26711
1990	Ubqln4	282.185	-0.578679	0.274718	-2.10645	0.03517	0.26712
1991	Cdr2l	188.474	-0.757525	0.359643	-2.10632	0.03518	0.26712
1992	Cfap45	15.0828	-1.82779	0.867822	-2.10618	0.03519	0.26712
1993	BC021891	29.6507	-2.22449	1.05648	-2.10557	0.03524	0.26716
1994	Cd300lg	23.725	-1.26334	0.600016	-2.10551	0.03525	0.26716
1995	Eftud2	829.254	0.512936	0.243617	2.1055	0.03525	0.26716
1996	Slco1a6	3.12304	-5.33171	2.5329	-2.10499	0.03529	0.26719
1997	Ms4a6b	487.178	1.18204	0.561574	2.10488	0.0353	0.26719
1998	Ski	1065.48	-0.884651	0.420293	-2.10485	0.0353	0.26719
[truncated: 17,228 more rows]
